# Supplementary material for: Shared antibiofilm targets of biofilm regulators Wor3 and Bcr1 in Candida albicans
Source: Genetics. 2026 May 22;233(3):iyag129. doi: 10.1093/genetics/iyag129 (PMC13334108; doi:10.1093/genetics/iyag129)
Supplement: iyag129_Supplementary_Data [file iyag129_supplementary_data.zip]

Archive with 5 entries (5 files):
- Supplementary_Figure_1_GENETICS-2026-309376.pdf
- Supplementary_Figure_2_GENETICS-2026-309376.pdf
- Supplementary_Figure_Legends_GENETICS-2026-309376.docx
- Supplementary_Table_1_GENETICS-2026-309376.xlsx
- Supplementary_Table_2_GENETICS-2026-309376.xlsx
