# Supplementary material for: Shared antibiofilm targets of biofilm regulators Wor3 and Bcr1 in Candida albicans
Source: Genetics. 2026 May 22;233(3):iyag129. doi: 10.1093/genetics/iyag129 (PMC13334108; doi:10.1093/genetics/iyag129)
Supplement: iyag129_Supplementary_Data [file iyag129_supplementary_data.zip › Supplementary_Table_1_GENETICS-2026-309376.xlsx]

## Sheet: strains
	Strain number	Parent Strain	Genotype	Genotype used in paper	Marker avaliability	mode of transformation or paper reference
	MC22		Candida albicans clincial isolate	SC5314	NAT S	Clincial isolate
	MC5		his1Δ::r3NAT1r3/his1Δ::r3NAT1r3		HIS- NAT R
	ED39	MC5	bcr1Δ::rHIS1r/bcr1Δ::rHIS1r his1Δ::r3/his1Δ::r3	bcr1Δ/Δ	HIS+ NAT S	Huang, M.Y., et al., Circuit diversification in a biofilm regulatory network. PLoS Pathog, 2019. 15(5): p. e1007787.
	KG596	MC5	bcr1Δ::rHIS1r/bcr1Δ::rHIS1r his1Δ::r3/his1Δ::r3	bcr1Δ/Δ	HIS+ NAT S	lithium acetate
	MC501	MC5	wor3Δ::rHIS1r/wor3Δ::rHIS1r his1Δ::r3/his1Δ::r3	wor3Δ/Δ	HIS+ NAT S	Cravener, M.V., et al., Reinforcement amid genetic diversity in the Candida albicans biofilm regulatory network. PLoS Pathog, 2023. 19(1): p. e1011109.
	KG11	MC5	ndt80Δ::rHIS1r/ndt80Δ::rHIS1r his1Δ::r3/his1Δ::r3	ndt80Δ/Δ	HIS+ NAT S	lithium acetate
	KG351	KG11	ndt80Δ::r1HIS1r1/ndt80Δ::r1HIS1r1 his1Δ::r3/his1Δ::r3, wor3Δ::r3NATr3/wor3Δ::r3NATr3	ndt80Δ/Δwor3Δ/Δ	HIS+ NAT R	lithium acetate
	KG136	MC22	ume6Δ::r3NATr3/ume6Δ::r3NATr3	ume6Δ/Δ	HIS+ NAT R	lithium acetate
	KG137	MC501	wor3Δ::r1HIS1r1/wor3Δ::r1HIS1r1 his1Δ::r3/his1Δ::r3, ume6Δ::r3NATr3/ume6Δ::r3NATr3	ume6Δ/Δwor3Δ/Δ	HIS+ NAT R	lithium acetate
	KG90	ED39	bcr1Δ::r1HIS1r1/bcr1Δ::r1HIS1r1 his1Δ::r3/his1Δ::r3, wor3Δ::r3NATr3/wor3Δ::r3NATr3	bcr1Δ/Δwor3Δ/Δ	HIS+ NAT R	lithium acetate
	KG91	ED39	bcr1Δ::r1HIS1r1/bcr1Δ::r1HIS1r1 his1Δ::r3/his1Δ::r3, wor3Δ::r3NATr3/wor3Δ::r3NATr3	bcr1Δ/Δwor3Δ/Δ	HIS+ NAT R	lithium acetate
	KG148	MC501	wor3Δ::r1HIS1r1/wor3Δ::r1HIS1r1 his1Δ::r3/his1Δ::r3, mdr1Δ::r3NATr3/mdr1Δ::r3NATr3	mdr1Δ/Δwor3Δ/Δ	HIS+ NAT R	electroportation
	KG153	MC501	wor3Δ::r1HIS1r1/wor3Δ::r1HIS1r1 his1Δ::r3/his1Δ::r3, mdr1Δ::WOR3p-WOR3-NAT/mdr1Δ::mdr1Δ::WOR3p-WOR3-NAT	wor3Δ/Δ+WOR3(native promotor)	HIS+ NAT R	electroportation
	KG318	KG90	bcr1Δ::r1HIS1r1/bcr1Δ::r1HIS1r1 his1Δ::r3/his1Δ::r3, wor3Δ::r3NATr3/wor3Δ::r3NATr3, cwh8Δ::HYGB/cwh8Δ::HYGB	bcr1Δ/Δwor3Δ/Δcwh8Δ/Δ	HIS+ NAT R HYGB R	lithium acetate
	KG380	KG90	bcr1Δ::r1HIS1r1/bcr1Δ::r1HIS1r1 his1Δ::r3/his1Δ::r3, wor3Δ::r3NATr3/wor3Δ::r3NATr3, jen2Δ::HYGB/jen2Δ::HYGB	bcr1Δ/Δwor3Δ/Δjen2Δ/Δ	HIS+ NAT R HYGB R	lithium acetate
	KG237	KG90	bcr1Δ::r1HIS1r1/bcr1Δ::r1HIS1r1 his1Δ::r3/his1Δ::r3, wor3Δ::r3NATr3/wor3Δ::r3NATr3, dag7Δ::HYGB/dag7Δ::HYGB	bcr1Δ/Δwor3Δ/Δdag7Δ/Δ	HIS+ NAT R HYGB R	lithium acetate
	KG245	KG90	bcr1Δ::r1HIS1r1/bcr1Δ::r1HIS1r1 his1Δ::r3/his1Δ::r3, wor3Δ::r3NATr3/wor3Δ::r3NATr3, pga6Δ::HYGB/pga6Δ::HYGB	bcr1Δ/Δwor3Δ/Δpga6Δ/Δ	HIS+ NAT R HYGB R	lithium acetate
	KG196	KG90	bcr1Δ::r1HIS1r1/bcr1Δ::r1HIS1r1 his1Δ::r3/his1Δ::r3, wor3Δ::r3NATr3/wor3Δ::r3NATr3, ywp1Δ::HYGB/ywp1Δ::HYGB	bcr1Δ/Δwor3Δ/Δywp1Δ/Δ	HIS+ NAT R HYGB R	electroportation
	KG200	KG196	bcr1Δ::r1HIS1r1/bcr1Δ::r1HIS1r1 his1Δ::r3/his1Δ::r3, wor3Δ::r3NATr3/wor3Δ::r3NATr3, ywp1Δ::HYGB/ywp1Δ::HYGB, mdr1Δ::YWP1-KAN/mdr1Δ::YWP1-KAN	bcr1Δ/Δwor3Δ/Δywp1Δ/Δ+YWP1	HIS+ NAT R HYGB R KAN R	electroportation
	KG199	KG196	bcr1Δ::r1HIS1r1/bcr1Δ::r1HIS1r1 his1Δ::r3/his1Δ::r3, wor3Δ::r3NATr3/wor3Δ::r3NATr3, ywp1Δ::HYGB/ywp1Δ::HYGB, mdr1Δ::KAN/mdr1Δ::KAN	bcr1Δ/Δwor3Δ/Δywp1Δ/Δmdr1Δ/Δ	HIS+ NAT R HYGB R KAN R	electroportation
	MC99		Candida albicans clincial isolate	P76067	NAT S	Clincial isolate
	MC1		his1Δ::r3NAT1r3/his1Δ::r3NAT1r3	HIS- NATR	HIS- NAT R
	ED40	MC1	bcr1Δ::rHIS1r/bcr1Δ::rHIS1r his1Δ::r3/his1Δ::r3	bcr1Δ/Δ	HIS+ NAT S	Huang, M.Y., et al., Circuit diversification in a biofilm regulatory network. PLoS Pathog, 2019. 15(5): p. e1007787.
	MC505	MC1	wor3Δ::HIS1/wor3Δ::HIS1 his1Δ::r3/his1Δ::r3	wor3Δ/Δ	HIS+ NAT S	lithium acetate
	KG95	ED40	bcr1Δ::r1HIS1r1/bcr1Δ::r1HIS1r1 his1Δ::r3/his1Δ::r3, wor3Δ::r3NATr3/wor3Δ::r3NATr3	bcr1Δ/Δwor3Δ/Δ	HIS+ NAT R	lithium acetate
	KG341	KG95	bcr1Δ::r1HIS1r1/bcr1Δ::r1HIS1r1 his1Δ::r3/his1Δ::r3, wor3Δ::r3NATr3/wor3Δ::r3NATr3, ywp1Δ::HYGB/ywp1Δ::HYGB	bcr1Δ/Δwor3Δ/Δywp1Δ/Δ	HIS+ NAT R HYGB R	electroportation
	MC69		Candida albicans clincial isolate	P57055	NAT S	Clincial isolate
	MC2		his1Δ::r3NAT1r3/his1Δ::r3NAT1r3	HIS- NATR	HIS- NAT R
	ED41	MC2	bcr1Δ::rHIS1r/bcr1Δ::rHIS1r his1Δ::r3/his1Δ::r3	bcr1Δ/Δ	HIS+ NAT S	Huang, M.Y., et al., Circuit diversification in a biofilm regulatory network. PLoS Pathog, 2019. 15(5): p. e1007787.
	MC508	MC2	wor3Δ::HIS1/wor3Δ::HIS1 his1Δ::r3/his1Δ::r3	wor3Δ/Δ	HIS+ NAT S	lithium acetate
	KG98	ED41	bcr1Δ::r1HIS1r1/bcr1Δ::r1HIS1r1 his1Δ::r3/his1Δ::r3, wor3Δ::r3NATr3/wor3Δ::r3NATr3	bcr1Δ/Δwor3Δ/Δ	HIS+ NAT R	lithium acetate
	KG347	KG98	bcr1Δ::r1HIS1r1/bcr1Δ::r1HIS1r1 his1Δ::r3/his1Δ::r3, wor3Δ::r3NATr3/wor3Δ::r3NATr3, ywp1Δ::HYGB/ywp1Δ::HYGB	bcr1Δ/Δwor3Δ/Δywp1Δ/Δ	HIS+ NAT R HYGB R	electroportation
	MC102		Candida albicans clincial isolate	P87	NAT S	Clincial isolate
	MC3		his1Δ::r3NAT1r3/his1Δ::r3NAT1r3	HIS- NATR	HIS- NAT R
	ED42	MC3	bcr1Δ::rHIS1r/bcr1Δ::rHIS1r his1Δ::r3/his1Δ::r3	bcr1Δ/Δ	HIS+ NAT S	Huang, M.Y., et al., Circuit diversification in a biofilm regulatory network. PLoS Pathog, 2019. 15(5): p. e1007787.
	MC511	MC3	wor3Δ::rHIS1r/wor3Δ::rHIS1r his1Δ::r3/his1Δ::r3	wor3Δ/Δ	HIS+ NAT S	Cravener, M.V., et al., Reinforcement amid genetic diversity in the Candida albicans biofilm regulatory network. PLoS Pathog, 2023. 19(1): p. e1011109.
	KG101	ED42	bcr1Δ::r1HIS1r1/bcr1Δ::r1HIS1r1 his1Δ::r3/his1Δ::r3, wor3Δ::r3NATr3/wor3Δ::r3NATr3	bcr1Δ/Δwor3Δ/Δ	HIS+ NAT R	lithium acetate
	KG256	KG101	bcr1Δ::r1HIS1r1/bcr1Δ::r1HIS1r1 his1Δ::r3/his1Δ::r3, wor3Δ::r3NATr3/wor3Δ::r3NATr3, ywp1Δ::HYGB/ywp1Δ::HYGB	bcr1Δ/Δwor3Δ/Δywp1Δ/Δ	HIS+ NAT R HYGB R	electroportation
	MC63		Candida albicans clincial isolate	P75010	NAT S	Clincial isolate
	MC4		his1Δ::r3NAT1r3/his1Δ::r3NAT1r3	HIS- NATR	HIS- NAT R
	ED43	MC4	bcr1Δ::rHIS1r/bcr1Δ::rHIS1r his1Δ::r3/his1Δ::r3	bcr1Δ/Δ	HIS+ NAT S	Huang, M.Y., et al., Circuit diversification in a biofilm regulatory network. PLoS Pathog, 2019. 15(5): p. e1007787.
	MC499	MC4	wor3Δ::rHIS1r/wor3Δ::rHIS1r his1Δ::r3/his1Δ::r3	wor3Δ/Δ	HIS+ NAT S	lithium acetate
	KG104	ED43	bcr1Δ::r1HIS1r1/bcr1Δ::r1HIS1r1 his1Δ::r3/his1Δ::r3, wor3Δ::r3NATr3/wor3Δ::r3NATr3	bcr1Δ/Δwor3Δ/Δ	HIS+ NAT R	lithium acetate
	KG348	KG104	bcr1Δ::r1HIS1r1/bcr1Δ::r1HIS1r1 his1Δ::r3/his1Δ::r3, wor3Δ::r3NATr3/wor3Δ::r3NATr3, ywp1Δ::HYGB/ywp1Δ::HYGB	bcr1Δ/Δwor3Δ/Δywp1Δ/Δ	HIS+ NAT R HYGB R	electroportation

## Sheet: oligos
Name	Sequence (5' → 3')
Universal primers
CaCas9/F	ATCTCATTAGATTTGGAACTTGTGGGTT
CaCas9/R	TTCGAGCGTCCCAAAACCTTCT
SNR52/F	AAGAAAGAAAGAAAACCAGGAGTGAA
sgRNA/R	ACAAATATTTAAACTCGGGACCTGG
SNR52/N	GCGGCCGCAAGTGATTAGACT
sgRNA/N	GCAGCTCAGTGATTAAGAGTAAAGATGG
SNR52/R for NAT 1-5	TCGTTTTACAACGTCGTGACCAAATTAAAAATAGTTTACGCAAGTC
sgRNA/F for NAT 1-5	GTCACGACGTTGTAAAACGAGTTTTAGAGCTAGAAATAGCAAGTTAAA
HIS CRIME adapR	GAGCTACAGGGCTTGACC
HIS CRIME adapF	GCGCAAGAAGCCTCAACT
Cd HIS1 Check int /R	GGCGCAACAGATATATTGGTGCTCG
pNAT chk int R	TCAATGGTGGATCAACTGGAACTTC
CaKan chk int/R	GTTATTCATACGAGATTGGGCCT
CaHygB Chk internal R	cccacaacatcaattcatccaatgc
WOR3 primers
WOR3 DC PNAT /F	acatataatagaacatagtatccaccattttgtccacaatcgctacagcctcgggtgcttattacttaaaaccattgacaTTTCCCAGTCACGACGTT
WOR3 DC PNAT /R	acaatatccatgttgtgtaaaacctgactatgcaagcaaaacgtgttatttaaaagtagtaatgtaggttttaaaaactaGTGGAATTGTGAGCGGATA
WOR3 del rHIS1r SapI /F	acatataatagaacatagtatccaccattttgtccacaatcgctacagcctcgggtgcttattacttaaaaccattgacaCTCGAGGTCGACGGTATCG
WOR3 del rHIS1r Kpn1 /R	acaatatccatgttgtgtaaaacctgactatgcaagcaaaacgtgttatttaaaagtagtaatgtaggttttaaaaactaCCAATACGCAAACCGCC
WOR3 sgRNA-1 /F	tagtatcttgggataattgtGTTTTAGAGCTAGAAATAGCAAGTTAAA
WOR3 SNR52-1 /R	acaattatcccaagatactaCAAATTAAAAATAGTTTACGCAAGTC
WOR3 sgRNA-2 /F	gtggaatcagattagtatctGTTTTAGAGCTAGAAATAGCAAGTTAAA
WOR3 SNR52-2 /R	agatactaatctgattccacCAAATTAAAAATAGTTTACGCAAGTC
WOR3 sgRNA-3 /F	tgctgattcaactgcaatggGTTTTAGAGCTAGAAATAGCAAGTTAAA
WOR3 SNR52-3 /R	ccattgcagttgaatcagcaCAAATTAAAAATAGTTTACGCAAGTC
WOR3 chk int /R	ggtcctgattttgtttggaagcc
WOR3 F ex check /F	catccgtttctttggtctactttgtcg
YWP1 primers
Internal DC YWP1 HYGB R	AATGAAATAAGCTAATGGAATCAAAGCTAAAGCCAAGACTGAGGCACCAGCTGAAGCGGCGGCGGCACCTTCAAAAGTACacgtctaagaaaccatta
YWP1 DC F caHygB	GGGACTAATTAATCATCTTCATATCAAATATCATTAATCTTTTGATCAATTAATTCACACTCGCTTTAATTAATTTATCAccacctgacgtcgtatagtg
YWP1 Chk external/F	CACCATTCTACCAACAACCACCC
YWP1 CHK internal R NEW	GGACAAACACCAGTGTCCAAATCGAC
YWP1 ext R	TGTAAGGACAGAATTGAAGCAAC
YWP1 External far up F	CGCATCTCCGAATTTGTAACGCG
YWP1 external R 800bp	GTGATGTTTTCAAGTGCAATCGAATTC
YWP1 Internal Deletion CHK R	CCAGCAACGGTATTTTCCGGTGTC
YWP1 sgRNA/ F 1	TCAAGTTCTGCTTCCCCATC
YWP1 sgRNA/F 3	GCTCCAGCTCCAGGTGCCTC
YWP1 sgRNA/F 2	ACTGCTACTACTGTTTCTGAAGG
YWP1 SNR52/R 1	GATGGGGAAGCAGAACTTGA
YWP1 SNR52/R 2	CCTTCAGAAACAGTAGTAGCAGT
YWP1 SNR52/R 3	GAGGCACCTGGAGCTGGAGC
PGA6 primers
PGA6 CHK ex F	GGTTATGATACTTAGTACCTATACACGGTAG
PGA6 CHK int R	CAACTGGAGTACTAGTGACATCAAC
PGA6 HYGB DC F	CGTCAATTGATATAATCCAATCCCCCCCCCTCCCCCTTTCAATAATAAAAGTGTTTGAAATATGTATTATAAATATCTATccacctgacgtcgtatagtg
PGA6 HYGB DC R	TGGGGAATGATCCCCCAATCTAGAAGGAAAGAGGTGGTAGATAGAGAGTGTCCTATCTTGATATATCTTCCTTAATTCCTgacgtctaagaaaccatta
PGA6 sgRNA/F 1	CTGTTATTACTCCAGGTACTGTTGCGTTTTAGAGCTAGAAATAGCAAGTTAAA
PGA6 sgRNA/F 2	GGTGGTGCTTCTAACCAAATCACTGTGTTTTAGAGCTAGAAATAGCAAGTTAAA
PGA6 sgRNA/F 3	CTTCTTCTCCTTCATCAGTTGCTGTTTTAGAGCTAGAAATAGCAAGTTAAA
PGA6 SNR52/R 1	GCAACAGTACCTGGAGTAATAACAGCAAATTAAAAATAGTTTACGCAAGTC
PGA6 SNR52/R 2	ACAGTGATTTGGTTAGAAGCACCACCCAAATTAAAAATAGTTTACGCAAGTC
PGA6 SNR52/R 3	AGCAACTGATGAAGGAGAAGAAGCAAATTAAAAATAGTTTACGCAAGTC
DAG7 primers
DAG7 CHK ex F	GAAAGGAGTAACCAGAACATGCAG
DAG7 CHK int R	CGGAATCGGTACTGGTGATACCAC
DAG7 HYGB DC F	CATATCTATTACTATTCAACTCTTATCCTAATTAGTCCAGGTTTCCCAATATCAATCAATTTTCCTTTTTGATATTTTACccacctgacgtcgtatagtg
DAG7 HYGB DC R	GGTTGTAGAATCAGAGTAAACTAACTGGCGAACTATAAGGTGATGTTAAAGTTTTCCAGGATGAGGATATCTACAATTGTAGgacgtctaagaaaccatta
DAG7 sgRNA/F 1	GCCACTGCTACTGCTACTCTTAGGTTTTAGAGCTAGAAATAGCAAGTTAAA
DAG7 sgRNA/F 2	CCAACTGGATCGGAATTTTCGTTTTAGAGCTAGAAATAGCAAGTTAAA
DAG7 sgRNA/F 3	CTCACCCGCTGCTTTTGATAAATGTTTTAGAGCTAGAAATAGCAAGTTAAA
DAG7 SNR52/R 1	CTAAGAGTAGCAGTAGCAGTGGCCAAATTAAAAATAGTTTACGCAAGTC
DAG7 SNR52/R 2	GAAAATTCCGATCCAGTTGGCAAATTAAAAATAGTTTACGCAAGTC
DAG7 SNR52/R 3	ATTTATCAAAAGCAGCGGGTGAGCAAATTAAAAATAGTTTACGCAAGTC
JEN2 primers
JEN2 DC HYGB F	TCATAGTATCTATTCCTTTTCCAATTTATCGTTATAAAAACCCAATACATCACATTACATTATAAATCATACACATATACccacctgacgtcgtatagtg
JEN2 DC HYGB R	CATAAACCCATTTATTATCAAAATAAACTATACTTGTTATATGATAATCTAAACATAAATAAATAAAATACCACCAACACgacgtctaagaaaccatta
JEN2 sgRNA /F 2	ACGGTTGGGGCATTAATATTGTTTTAGAGCTAGAAATAGCAAGTTAAA
JEN2 sgRNA /F 1	AAACTTGGAGATCAGTATTTGTTTTAGAGCTAGAAATAGCAAGTTAAA
JEN2 SNR52 /R 1	AAATACTGATCTCCAAGTTTCAAATTAAAAATAGTTTACGCAAGTC
JEN2 SNR52 /R 2	AATATTAATGCCCCAACCGTCAAATTAAAAATAGTTTACGCAAGTC
JEN2 check ex /F	CTCCCCCCACCGTACTCTTGTGT
JEN2 check int /R	TCCAAAGCATCCCAAGTCCA
JEN2 DC PSN F	TCATAGTATCTATTCCTTTTCCAATTTATCGTTATAAAAACCCAATACATCACATTACATTATAAATCATACACATATACTTTCCCAGTCACGACGTT
JEN2 DC PSN R	CATAAACCCATTTATTATCAAAATAAACTATACTTGTTATATGATAATCTAAACATAAATAAATAAAATACCACCAACACGTGGAATTGTGAGCGGATA
CWH8 primers
CWH8 Check ex F	GATCGGTTGTTTGTCGTCGTCG
CWH8 Check int R	CCATATGAACCACCATCACGACC
CWH8 DC HYGB F	CATCTATCAAAAATTTGCAGCTTTTAGTTATTTGATATTATTTGTTATTTGTTATTTGTTATTTGTTGTTTGTTATTCATccacctgacgtcgtatagtg
CWH8 DC HYGB R	AATGGAAATCAATCAATCAATCAATCAACTAAAATATTCTATTCAACTTTTTTTTTTATCTATTCTCCAAGTGATATATCgacgtctaagaaaccatta
CWH8 EH chk F	TAACGGGCGGAAAATAGGTG
CWH8 EH F	TGATCGGTTGTTTGTCGTCGTCGTTC
CWH8 EH R primer	CATTTGGAGGGATTTTCGGTCA
CWH8 SG1	AATTCATGGGATTTTTCGCTGTTTTAGAGCTAGAAATAGCAAGTTAAA
CWH8 SG2	TTGTTGAATGGATTTTAAATGTTTTAGAGCTAGAAATAGCAAGTTAAA
CWH8 SNR52 1	CAGCGAAAAATCCCATGAATTCAAATTAAAAATAGTTTACGCAAGTC
CWH8 SNR52 2	ATTTAAAATCCATTCAACAACAAATTAAAAATAGTTTACGCAAGTC
Complementation
MDR1 sgRNA/F	ATCGGACTGAAAACCAATGGGTTTTAGAGCTAGAAATAGCAAGTTAAA
MDR1 SNR52/R	CCATTGGTTTTCAGTCCGATCAAATTAAAAATAGTTTACGCAAGTC
pNAT for adap/F	TTTCCCAGTCACGACGTT
pNAT 3'-> MDR1 adapt /R	GAGGTGTCATTGTTTTCCTATAGATATATCGTGTTATAGATACATTAATCAATAATTAAAAAGAGAAAAGGACTGATTCTGTGGAATTGTGAGCGGATA
MDR1 chk F	TGGGTGTTGCTACCAGTTAATCACAACG
MDR1 chk int R	AGCACCCAAACTCCAAGCG
pNAT chk int R	TCAATGGTGGATCAACTGGAACTTC
MDR1 pNAT F	TAGCAAGAATCAGACACCAAACACTGTTTTGGAAACATATTTAAGGGATGGGATATCCTTTTCAGTTTCCAACAATTCTATTTCCCAGTCACGACGTT
MDR1 pNAT R	GAGGTGTCATTGTTTTCCTATAGATATATCGTGTTATAGATACATTAATCAATAATTAAAAAGAGAAAAGGACTGATTCTGGAATTGTGAGCGGATA
MDR1-KAN DC F	TAGCAAGAATCAGACACCAAACACTGTTTTGGAAACATATTTAAGGGATGGGATATCCTTTTCAGTTTCCAACAATTCTAcagatatgttgtgacgatcagtgg
MDR1-KAN DC R	AGAATCAGTCCTTTTCTCTTTTTAATTATTGATTAATGTATCTATAACACGATATATCTATAGGAAAACAATGACACCTCgcggataacaatttcacacagg
WOR3p-mdr1 F	CTTTTTTTTATTCCTTAACAATCATATTATAATTTTATATTGCCCCAATAGCAATACATATACTTACATAGAACTTCATATGCCCTCTTTTCTGGTAGGTGG
Internal overlap wor3p F	CCACATGCACTATCCACTCGC
Internal overlap wor3p R	GGTTACACCGTCTCCATCAGG
WOR3 P- pNAT R	CGACGTCGGGCCCAATTCGCCCTATAGTGAGTCGTATTACAATTCACTGGCCGTCGTTTTACAACGTCGTGACTGGGAAACTCAAGAGGGGCATACCTCATCAG
WOR3P check int R	GATGAGCCACGGACATCCTTC
WOR3 comp check int F	CCGCCTCCACCACCTTTAATG
MDR1 check int/F	ATGGTGATGATGATCCCGAAAACC
MDR1 check up/F2	GCTCGTTTAGTTGTTCCCAATCGC
KAN for adap/F	CAGATATGTTGTGACGATCAGTGG
Kan 3'R -> MDR1 adap/R	AGAATCAGTCCTTTTCTCTTTTTAATTATTGATTAATGTATCTATAACACGATATATCTATAGGAAAACAATGACACCTC AGCGGATAACAATTTCACACAGG
YWP1 3’-> kan 5'R	CAAAAAACGTGAACTTTGAAAAAGGGGAAGAACAGATACATTGAAGTTAGCCATTTCCACTGATCGTCACAACATATCTG TCCATGAAAGAAAGAGGTCAGAT
YWP1_Farupstream_F for MDR1_F	CTTTTTTTTATTCCGTAACAATCATATTATAATTTTACATTGCCCCAATAGCAATACATATACTTACATAGAACTTCATA CCCCGTGCCTTATTCTTCAA
Kan Int R check	GTTATTCATACGAGATTGGGCCT
YWP1 comp F check	ATAGCAAGCGATTCGAGGGA

## Sheet: plasmids
Name	Description	Marker	Reference
pV1093	CaCas9/sgRNA expression vector	ampR	Vyas et al., 2015
pNAT	NAT1 marker	ampR	Min et al., 2016
pMH01	pRS424 carrying C.d.HIS1 from pSN52 at KpnI site	ampR	Huang et al., 2017
pMH02	pRS424 carrying C.d.HIS1 from pSN52 at SapI site	ampR	Huang et al., 2017
pSFS2A-CaKan	Codon optomized Kan resistance gene in the pSFS2A flipper backbone	ampR	Park et al., 2022
pSFS2A-CaHygB	Codon optomized HygB resistance gene in the pSFS2A flipper backbone	ampR	Park et al., 2022
pSN52	HIS1 cassette	kanR	Noble and Johnson, 2005
References
Vyas VK, Barrasa MI, Fink GR. 2015. A Candida albicans CRISPR system permits genetic engineering of essential genes and gene families. Sci Adv 1:e1500248.
Min K, Ichikawa Y, Woolford CA, Mitchell AP. 2016. Candida albicans Gene Deletion with a Transient CRISPR-Cas9 System. mSphere 1.
Huang MY, Mitchell AP. 2017. Marker Recycling in Candida albicans through CRISPR-Cas9-Induced Marker Excision. mSphere 2.
Park, S.O., C. Frazer, and R.J. Bennett, An Adjuvant-Based Approach Enables the Use of Dominant HYG and KAN Selectable Markers in Candida albicans. mSphere, 2022. 7(4): p. e0034722.
Noble SM, Johnson AD. Strains and strategies for large-scale gene deletion studies of the diploid human fungal pathogen Candida albicans. Eukaryot Cell. 2005 Feb;4(2):298-309. doi: 10.1128/EC.4.2.298-309.2005. PMID: 15701792; PMCID: PMC549318.
