# Supplementary material for: Shared antibiofilm targets of biofilm regulators Wor3 and Bcr1 in Candida albicans
Source: Genetics. 2026 May 22;233(3):iyag129. doi: 10.1093/genetics/iyag129 (PMC13334108; doi:10.1093/genetics/iyag129)
Supplement: iyag129_Supplementary_Data [file iyag129_supplementary_data.zip › Supplementary_Table_2_GENETICS-2026-309376.xlsx]

## Sheet: Description
		Sheet: RNA-seq
		Column A= Assembly ID
		Column B= Gene ID
		Column C, E, G, I, K, M= log2FoldChange- the effect size estimate on a logarithmic scale of base 2; blue shading indicates downregulation; red shading represents upregulation; R+S=RPMI+10% fetal bovine serum, R=RPMI
		Column D, F, H, J, L, N= padj- Adjusted P-value- adjusted for multiple testings of the gene; green shading indicates adjusted P-value<0.05
		Venn Diagram Figure 5 A and B
		Six sheets labeled: Venn Diagram RPMI combined, Venn Diagram RPMI down, Venn Diagram RPMI up, Venn Diagram RPMI+FBS combined, Venn Diagram RPMI+FBS down, and Venn Diagram RPMI+FBS up
		Each column is labeled either: bcr1, wor3, wor3bcr1, bcr1 and wor3, bcr1 and wor3bcr1, wor3 and wor3bcr1, or bcr1 and wor3 and wor3bcr1
		Combined sheets represent the genes that are significantly (adjusted P-value <0.05) regulated with a Log2 fold-change >1 or <-1
		Up sheets represent the genes that are significantly (adjusted P-value <0.05) regulated with a Log2 fold-change >1
		Down sheets represent the genes that are significantly (adjusted P-value <0.05) regulated with a Log2 fold-change <-1
		Cells labeled in pink are the genes that were selected for downstram functional analysis
		Previously Published ChIP Data
		Column A-D Published data for WOR3 ChIP data Hernday AD, Lohse MB, Fordyce PM, Nobile CJ, DeRisi JL, Johnson AD. Structure of the transcriptional network controlling white-opaque switching in Candida albicans. Mol Microbiol. 2013;90(1):22-35. Epub 20130825. doi: 10.1111/mmi.12329. PubMed PMID: 23855748; PubMed Central PMCID: PMCPMC3888361.
		Column A=ORF#
		Column B= Gene name
		Column C= Description
		Column D= Opaque cell Wor3 ChIP-chip
		Column G-J Published data for Bcr1 ChIP Nobile CJ, Fox EP, Nett JE, Sorrells TR, Mitrovich QM, Hernday AD, et al. A recently evolved transcriptional network controls biofilm development in Candida albicans. Cell. 2012;148(1-2):126-38. doi: 10.1016/j.cell.2011.10.048. PubMed PMID: 22265407; PubMed Central PMCID: PMCPMC3266547.
		Column G=Gene ID
		Column H=Alternative name/gene name
		Column I= CGD description
		Column J= Bcr1 CHIP-chip significant enrichment
		Column M-O merged data set to see overlap- 49 genes
		Column M= Genes shared by both Wor3 and Bcr1 ChIP=gene names
		Column N= Bcr1 ChIP-chip data
		Column O= Wor3 ChIP-chip data

## Sheet: Combined RNA seq
ASSEMBLY22_ID	GENE ID	bcr1 vs WT R+S log2	bcr1 vs WT R+S padj	bcr1 vs WT R log2	bcr1 vs WT R padj	wor3 vs WT R+S log2	wor3 vs WT R+S padj	wor3 vs WT R log2	wor3 vs WT R padj	wor3bcr1 vs WT R+S log2	wor3bcr1 vs WT R+S padj	wor3bcr1 vs WT R log2	wor3bcr1 vs WT R padj
C3_06470W	AAF1	#N/A	#N/A	#N/A	#N/A	#N/A	#N/A	#N/A	#N/A	#N/A	#N/A	#N/A	#N/A
C2_06970W	AAH1	#N/A	#N/A	#N/A	#N/A	#N/A	#N/A	0.603592	0.0156049	0.410865	0.0841707	1.01386	3.36105e-06
C3_03990C	AAP1	#N/A	#N/A	#N/A	#N/A	0.790918	0.0221665	#N/A	#N/A	#N/A	#N/A	#N/A	#N/A
C2_05250C	AAT1	#N/A	#N/A	#N/A	#N/A	#N/A	#N/A	#N/A	#N/A	#N/A	#N/A	#N/A	#N/A
CR_07620W	AAT21	#N/A	#N/A	#N/A	#N/A	#N/A	#N/A	#N/A	#N/A	#N/A	#N/A	#N/A	#N/A
C4_01200C	AAT22	0.46995	0.000102896	#N/A	#N/A	#N/A	#N/A	-0.233937	0.0960022	#N/A	#N/A	-0.286904	0.0488017
C1_01450W	ABC1	0.389433	0.000368503	#N/A	#N/A	#N/A	#N/A	#N/A	#N/A	0.442069	0.000161753	#N/A	#N/A
C3_07710W	ABD1	#N/A	#N/A	#N/A	#N/A	#N/A	#N/A	#N/A	#N/A	#N/A	#N/A	#N/A	#N/A
C2_09390W	ABG1	#N/A	#N/A	#N/A	#N/A	#N/A	#N/A	-0.333932	0.00173107	#N/A	#N/A	-0.495914	5.31734e-06
C4_02940W	ABP1	-0.680521	3.63361e-05	#N/A	#N/A	#N/A	#N/A	0.460485	0.0479526	-0.6364	0.000135829	#N/A	#N/A
C1_02190W	ABP140	#N/A	#N/A	#N/A	#N/A	#N/A	#N/A	1.34797	0.0577619	#N/A	#N/A	1.20285	0.0579165
C2_04970W	ABP2	-1.1975	2.53804e-14	-1.23156	6.50485e-06	#N/A	#N/A	#N/A	#N/A	-2.25668	1.55541e-35	-1.73501	1.88798e-12
C4_05290W	ABZ1	#N/A	#N/A	#N/A	#N/A	#N/A	#N/A	#N/A	#N/A	#N/A	#N/A	#N/A	#N/A
C7_00750W	ACB1	#N/A	#N/A	#N/A	#N/A	0.781791	0.0123497	#N/A	#N/A	#N/A	#N/A	#N/A	#N/A
CR_00640W	ACC1	-0.488655	0.000119698	0.760226	0.0262785	-0.382861	0.0114527	1.41723	4.15033e-11	-0.5649	2.04364e-05	1.31834	2.02008e-07
CR_07440W	ACE2	#N/A	#N/A	#N/A	#N/A	#N/A	#N/A	-0.472811	0.0288855	#N/A	#N/A	-0.565208	0.00356601
C6_01690W	ACF2	#N/A	#N/A	#N/A	#N/A	#N/A	#N/A	-0.70893	2.11458e-06	#N/A	#N/A	-0.829667	9.42571e-08
C5_02000C	ACH1	-0.140213	0.0949156	#N/A	#N/A	#N/A	#N/A	#N/A	#N/A	-0.14398	0.0849391	#N/A	#N/A
CR_08210C	ACO1	0.316613	0.0121584	0.226902	0.294391	#N/A	#N/A	1.03369	3.05922e-09	0.255811	0.0465044	1.19717	1.41482e-15
CR_05790C	ACO2	#N/A	#N/A	#N/A	#N/A	0.299591	0.0702414	1.19726	3.03173e-10	#N/A	#N/A	2.43726	4.05363e-43
C1_06060C	ACP1	0.424189	4.25518e-07	#N/A	#N/A	0.197844	0.312081	0.278807	0.018449	0.327351	0.00494672	0.242514	0.0260549
C2_04030C	ACP12	0.494975	0.000523847	#N/A	#N/A	#N/A	#N/A	#N/A	#N/A	#N/A	#N/A	#N/A	#N/A
C2_10350C	ACS1	-0.690322	6.76568e-13	#N/A	#N/A	-0.204281	0.225563	-0.32925	0.0324963	-0.910656	1.39018e-22	#N/A	#N/A
C1_04290C	ACS2	#N/A	#N/A	#N/A	#N/A	#N/A	#N/A	#N/A	#N/A	#N/A	#N/A	#N/A	#N/A
C1_13700W	ACT1	#N/A	#N/A	#N/A	#N/A	-1.0083	0.15089	0.705278	0.000106508	-0.973671	0.0583386	0.430708	0.00221387
C1_10860C	ADA2	0.170682	0.150957	0.430086	0.016657	#N/A	#N/A	#N/A	#N/A	#N/A	#N/A	#N/A	#N/A
C2_03520C	ADAEC	#N/A	#N/A	#N/A	#N/A	#N/A	#N/A	-0.502631	0.00812532	#N/A	#N/A	-0.58833	0.00171793
CR_00510C	ADE1	#N/A	#N/A	#N/A	#N/A	#N/A	#N/A	0.826149	0.0419738	#N/A	#N/A	0.824864	0.0392001
C1_09640W	ADE12	#N/A	#N/A	#N/A	#N/A	#N/A	#N/A	0.194314	0.0943923	#N/A	#N/A	0.274765	0.0104504
CR_06150C	ADE13	-0.256615	2.94574e-05	#N/A	#N/A	#N/A	#N/A	0.38648	0.00855264	-0.124205	0.10442	1.33489	1.29117e-18
CR_04090C	ADE17	#N/A	#N/A	#N/A	#N/A	#N/A	#N/A	#N/A	#N/A	0.123797	0.129704	1.04286	4.01603e-24
C3_04520C	ADE2	#N/A	#N/A	#N/A	#N/A	#N/A	#N/A	0.87073	0.0184036	#N/A	#N/A	0.916067	0.00980883
C1_07710C	ADE4	0.314515	3.08662e-05	#N/A	#N/A	#N/A	#N/A	0.244135	0.0668955	0.403694	7.42747e-07	0.254983	0.0594053
C1_07890C	ADE5,7	0.120674	0.127632	#N/A	#N/A	#N/A	#N/A	0.241252	0.0717518	0.264711	2.4576e-05	0.317416	0.0235396
CR_04740C	ADE6	0.447508	2.93469e-08	#N/A	#N/A	#N/A	#N/A	0.50581	0.000114781	0.556318	4.84437e-19	1.63148	4.65906e-40
C2_03090C	ADE8	#N/A	#N/A	#N/A	#N/A	#N/A	#N/A	#N/A	#N/A	#N/A	#N/A	#N/A	#N/A
C5_05050W	ADH1	-1.60849	1.69654e-74	#N/A	#N/A	#N/A	#N/A	1.72488	3.4041e-17	-0.974027	3.44477e-07	1.52912	1.17024e-16
C1_08330C	ADH2	-1.04705	0.000416204	1.22076	3.39481e-05	#N/A	#N/A	1.06702	1.65367e-06	-0.804257	0.0332857	1.41903	3.95407e-16
C2_04470W	ADH3	1.30954	6.29729e-11	2.29941	1.21769e-23	-0.690887	0.0998643	-3.0423	1.36532e-14	#N/A	#N/A	-2.3136	1.9855e-15
C3_02800W	ADH4	#N/A	#N/A	#N/A	#N/A	#N/A	#N/A	#N/A	#N/A	#N/A	#N/A	#N/A	#N/A
CR_02070C	ADH5	-2.05363	2.67823e-18	#N/A	#N/A	#N/A	#N/A	2.73226	8.64813e-08	-1.40774	0.00101568	3.06861	1.23666e-11
C6_01910W	ADK1	0.161794	0.0214906	#N/A	#N/A	-0.144501	0.170597	#N/A	#N/A	#N/A	#N/A	0.252959	0.00996047
C6_03080C	ADO1	#N/A	#N/A	#N/A	#N/A	-0.195683	0.0177643	#N/A	#N/A	-0.183833	0.0225086	-0.18104	0.0719729
CR_05950C	ADP1	#N/A	#N/A	#N/A	#N/A	#N/A	#N/A	-1.00796	5.27106e-15	#N/A	#N/A	-0.287206	0.0178435
C4_02500C	ADR1	0.510256	0.000540089	#N/A	#N/A	#N/A	#N/A	-0.514727	0.095722	#N/A	#N/A	#N/A	#N/A
C1_08850C	AFG1	0.417115	7.81359e-05	#N/A	#N/A	#N/A	#N/A	-1.90163	1.90255e-24	#N/A	#N/A	-2.55116	3.66471e-52
C3_01760W	AFG3	#N/A	#N/A	#N/A	#N/A	#N/A	#N/A	-0.232024	0.059917	#N/A	#N/A	-0.25499	0.013843
C5_00180W	AFL1	#N/A	#N/A	#N/A	#N/A	#N/A	#N/A	0.993582	0.038928	#N/A	#N/A	1.0152	0.0236114
C3_04200W	AFP99	#N/A	#N/A	#N/A	#N/A	#N/A	#N/A	#N/A	#N/A	#N/A	#N/A	#N/A	#N/A
C2_07170C	AFT2	-0.301122	0.0106717	#N/A	#N/A	#N/A	#N/A	-0.25923	0.0757297	#N/A	#N/A	-0.478382	0.0105325
C5_00540C	AGA1	2.23435	0.0102389	#N/A	#N/A	#N/A	#N/A	#N/A	#N/A	#N/A	#N/A	5.08565	0.010488
C1_13400C	AGC1	0.376762	0.00022847	#N/A	#N/A	#N/A	#N/A	#N/A	#N/A	0.181661	0.141178	#N/A	#N/A
C1_03480C	AGE1	#N/A	#N/A	#N/A	#N/A	#N/A	#N/A	#N/A	#N/A	#N/A	#N/A	-0.321793	0.00215562
C2_09580W	AGE2	0.190981	0.056441	#N/A	#N/A	#N/A	#N/A	-0.342562	0.0289675	#N/A	#N/A	-0.388368	0.00416692
C1_02260C	AGE3	#N/A	#N/A	#N/A	#N/A	#N/A	#N/A	-0.312194	0.00288484	#N/A	#N/A	-0.580077	2.85993e-08
C1_13760W	AGM1	#N/A	#N/A	#N/A	#N/A	#N/A	#N/A	#N/A	#N/A	#N/A	#N/A	#N/A	#N/A
C4_06340W	AGO1	-0.575511	3.34267e-11	#N/A	#N/A	#N/A	#N/A	-0.375448	0.00769978	-0.517756	3.53548e-09	-0.920242	1.45996e-13
C4_01100C	AGP2	-0.511909	9.07459e-08	0.678798	0.00533406	0.187219	0.20045	0.796526	3.8019e-09	-0.326205	0.00979399	0.488573	0.00677613
C4_04840C	AGP3	#N/A	#N/A	#N/A	#N/A	#N/A	#N/A	#N/A	#N/A	#N/A	#N/A	#N/A	#N/A
CR_10270C	AHA1	#N/A	#N/A	#N/A	#N/A	#N/A	#N/A	#N/A	#N/A	#N/A	#N/A	#N/A	#N/A
C4_02410C	AHP1	-1.32019	1.63858e-13	0.590569	0.0582707	-0.429072	0.0858657	#N/A	#N/A	-1.21239	4.95219e-10	#N/A	#N/A
C7_02390W	AHP2	-0.284694	0.00361844	#N/A	#N/A	#N/A	#N/A	-0.689604	4.05304e-09	-0.224399	0.0247068	-0.844514	1.90442e-11
C3_06000W	AHR1	-1.22144	0.00110355	-1.82578	0.00117467	#N/A	#N/A	#N/A	#N/A	#N/A	#N/A	#N/A	#N/A
C3_03040W	AIP2	#N/A	#N/A	#N/A	#N/A	#N/A	#N/A	#N/A	#N/A	0.152727	0.135792	#N/A	#N/A
C2_10750C	AKL1	#N/A	#N/A	#N/A	#N/A	#N/A	#N/A	#N/A	#N/A	#N/A	#N/A	#N/A	#N/A
C1_13220C	AKR1	0.265705	0.0504758	#N/A	#N/A	#N/A	#N/A	-0.559793	6.38242e-06	#N/A	#N/A	-0.654352	9.63101e-08
C6_03720W	ALA1	#N/A	#N/A	#N/A	#N/A	#N/A	#N/A	#N/A	#N/A	#N/A	#N/A	0.175597	0.0831552
C2_02970C	ALD5	0.219577	0.0197976	0.586701	0.00409774	#N/A	#N/A	-0.884297	1.06074e-09	#N/A	#N/A	#N/A	#N/A
C4_05130C	ALD6	#N/A	#N/A	#N/A	#N/A	-1.25752	3.14233e-08	-0.946273	0.000187087	-0.871551	8.39312e-05	0.541563	0.0086372
C4_06000W	ALG1	#N/A	#N/A	#N/A	#N/A	#N/A	#N/A	-0.262039	0.0606479	#N/A	#N/A	-0.49233	0.00085543
C6_02270C	ALG11	#N/A	#N/A	#N/A	#N/A	#N/A	#N/A	#N/A	#N/A	#N/A	#N/A	-0.368069	0.0834854
C6_04030W	ALG2	#N/A	#N/A	#N/A	#N/A	#N/A	#N/A	0.682613	8.45179e-05	#N/A	#N/A	0.690678	8.67508e-05
CR_02790C	ALG5	#N/A	#N/A	#N/A	#N/A	#N/A	#N/A	-1.17128	1.77024e-24	#N/A	#N/A	-0.309711	0.0157476
CR_06900C	ALG6	0.306721	0.00477332	#N/A	#N/A	0.312351	0.0259972	-0.435663	0.000303932	0.443551	2.44651e-05	-0.656841	2.88257e-06
C2_07940C	ALG7	#N/A	#N/A	#N/A	#N/A	#N/A	#N/A	-0.375002	0.00599587	#N/A	#N/A	-0.600525	6.30123e-06
C3_01880W	ALG8	#N/A	#N/A	#N/A	#N/A	#N/A	#N/A	-0.405107	0.00213857	#N/A	#N/A	-0.502029	0.000125523
C1_07250C	ALG9	-0.363077	0.00122656	#N/A	#N/A	#N/A	#N/A	#N/A	#N/A	-0.247346	0.0468426	#N/A	#N/A
C3_01410C	ALI1	0.343219	0.000657309	#N/A	#N/A	#N/A	#N/A	0.859787	6.08342e-17	0.204848	0.104659	0.807557	2.5528e-12
CR_00210W	ALK2	#N/A	#N/A	#N/A	#N/A	#N/A	#N/A	#N/A	#N/A	#N/A	#N/A	#N/A	#N/A
C7_01540W	ALK6	#N/A	#N/A	#N/A	#N/A	#N/A	#N/A	#N/A	#N/A	#N/A	#N/A	#N/A	#N/A
CR_07130C	ALK8	#N/A	#N/A	#N/A	#N/A	#N/A	#N/A	#N/A	#N/A	#N/A	#N/A	#N/A	#N/A
CR_09790W	ALO1	#N/A	#N/A	-0.566379	0.122878	#N/A	#N/A	0.587402	0.00196266	#N/A	#N/A	#N/A	#N/A
C1_10800C	ALP1	-0.478987	0.000334256	#N/A	#N/A	#N/A	#N/A	-0.492781	0.0490724	-0.44774	0.000884419	-0.720238	0.00370238
C3_02370C	ALR1	#N/A	#N/A	-0.267154	0.239424	#N/A	#N/A	0.395169	0.000688294	#N/A	#N/A	0.323948	0.00499056
C6_03700W	ALS1	-3.55574	5.97593e-12	-6.88329	4.18816e-294	-0.904803	5.83498e-11	-1.55634	0.00085788	-2.9969	2.16953e-25	-3.50285	2.514e-06
C6_04380W	ALS2	#N/A	#N/A	#N/A	#N/A	#N/A	#N/A	0.516192	0.0105772	0.339849	0.0483946	1.45961	4.77708e-22
CR_07070C	ALS3	-2.27532	0	-3.88904	1.08733e-51	-0.404098	1.70682e-13	-0.750156	4.88366e-06	-3.04483	0	-3.98044	1.03507e-266
C6_04130C	ALS4	#N/A	#N/A	0.268034	0.354021	#N/A	#N/A	0.386646	0.0379167	0.62188	1.03046e-10	1.45493	1.93914e-25
C6_03690W	ALS5	#N/A	#N/A	-0.411122	0.0351985	#N/A	#N/A	0.565819	8.86672e-06	#N/A	#N/A	0.603911	1.99043e-06
C3_06190C	ALS6	#N/A	#N/A	#N/A	#N/A	#N/A	#N/A	#N/A	#N/A	#N/A	#N/A	0.439876	0.0860593
C3_06320W	ALS7	#N/A	#N/A	#N/A	#N/A	#N/A	#N/A	0.718376	0.00333624	#N/A	#N/A	#N/A	#N/A
C6_03710W	ALS9	#N/A	#N/A	#N/A	#N/A	#N/A	#N/A	#N/A	#N/A	#N/A	#N/A	#N/A	#N/A
C3_03480C	ALT1	#N/A	#N/A	#N/A	#N/A	0.206195	0.116509	-0.45994	0.00762027	#N/A	#N/A	#N/A	#N/A
C2_01950C	AMN1	0.410671	0.00331017	#N/A	#N/A	0.501345	0.000609029	-0.511284	0.00706508	0.371083	0.0267814	-0.601571	0.000480353
C2_03120W	AMO1	0.783555	0.000368555	#N/A	#N/A	-0.52754	0.0351282	-1.20833	8.24151e-07	0.698359	0.000253719	0.523275	0.0595429
C2_06700W	AMO2	0.682705	0.000275244	#N/A	#N/A	#N/A	#N/A	#N/A	#N/A	0.685804	0.00327925	0.490649	0.0303384
C4_02360W	AMS1	-0.813009	5.78521e-06	#N/A	#N/A	-0.792507	9.87077e-07	-2.34925	2.61379e-22	-1.66768	9.20816e-23	-2.5144	4.74014e-26
C6_01610W	ANB1	#N/A	#N/A	#N/A	#N/A	-0.150473	0.191226	#N/A	#N/A	#N/A	#N/A	0.285135	0.0164942
C2_08570W	ANP1	0.383512	0.0452407	#N/A	#N/A	#N/A	#N/A	#N/A	#N/A	#N/A	#N/A	#N/A	#N/A
C1_06570W	ANT1	0.780489	0.0308033	#N/A	#N/A	#N/A	#N/A	#N/A	#N/A	#N/A	#N/A	-0.610446	0.0868749
C1_09160W	AOX1	#N/A	#N/A	#N/A	#N/A	#N/A	#N/A	-1.47947	1.59397e-13	-0.569384	0.00499147	-1.52402	2.45877e-12
C1_09150W	AOX2	#N/A	#N/A	#N/A	#N/A	1.05987	0.183898	-5.53003	7.17162e-05	#N/A	#N/A	-3.37805	0.0046122
C6_03410C	APA2	#N/A	#N/A	#N/A	#N/A	#N/A	#N/A	0.29758	0.0220206	#N/A	#N/A	0.288559	0.0694683
C1_00600W	APC1	#N/A	#N/A	#N/A	#N/A	#N/A	#N/A	#N/A	#N/A	#N/A	#N/A	#N/A	#N/A
C1_04400C	APE2	-0.314858	6.36624e-07	#N/A	#N/A	#N/A	#N/A	-0.279877	0.00601414	-0.227146	0.0107795	#N/A	#N/A
C2_08800C	APE3	-0.190836	0.0203634	#N/A	#N/A	0.138204	0.279413	-0.373082	0.00229443	-0.191826	0.0247068	-0.628914	2.64386e-09
CR_06730W	APG7	#N/A	#N/A	#N/A	#N/A	#N/A	#N/A	#N/A	#N/A	#N/A	#N/A	#N/A	#N/A
C3_02430W	APL2	0.22151	0.00549113	#N/A	#N/A	#N/A	#N/A	-0.531266	9.62308e-08	#N/A	#N/A	-0.712195	1.92151e-12
CR_02870W	APL4	#N/A	#N/A	#N/A	#N/A	#N/A	#N/A	-0.5373	1.18207e-08	#N/A	#N/A	0.228106	0.0355195
C3_02590W	APL5	#N/A	#N/A	#N/A	#N/A	#N/A	#N/A	-0.218224	0.0552594	#N/A	#N/A	-0.480655	0.0001188
C5_05400W	APM1	#N/A	#N/A	#N/A	#N/A	#N/A	#N/A	#N/A	#N/A	#N/A	#N/A	#N/A	#N/A
C2_07880W	APM4	#N/A	#N/A	#N/A	#N/A	#N/A	#N/A	-0.545222	0.000602028	#N/A	#N/A	-0.660788	4.29371e-05
C3_06430W	APN1	#N/A	#N/A	#N/A	#N/A	#N/A	#N/A	0.845285	0.0525468	#N/A	#N/A	0.937746	0.0198351
C1_10650W	APN2	0.519549	0.000118953	#N/A	#N/A	#N/A	#N/A	#N/A	#N/A	0.555771	5.99482e-05	#N/A	#N/A
C2_07400C	APR1	-0.347665	9.86558e-08	#N/A	#N/A	#N/A	#N/A	#N/A	#N/A	#N/A	#N/A	#N/A	#N/A
C1_08480C	APS3	#N/A	#N/A	#N/A	#N/A	#N/A	#N/A	-0.764796	3.00115e-05	#N/A	#N/A	-0.95114	0.000132298
C2_01430W	APT1	#N/A	#N/A	#N/A	#N/A	#N/A	#N/A	0.980943	0.0132559	#N/A	#N/A	1.4581	7.63977e-06
CR_02920C	AQY1	-1.95635	0.0763432	-3.03587	0.0376102	#N/A	#N/A	#N/A	#N/A	#N/A	#N/A	-3.48753	0.023616
C2_08130W	ARA1	0.331061	0.108513	#N/A	#N/A	#N/A	#N/A	-2.09038	3.89343e-23	#N/A	#N/A	-1.37545	8.7847e-11
CR_03060W	ARC1	0.152007	0.0286826	#N/A	#N/A	#N/A	#N/A	#N/A	#N/A	0.170058	0.0228055	1.13165	4.48391e-39
CR_07210W	ARC15	#N/A	#N/A	#N/A	#N/A	-0.152256	0.286014	-0.514512	3.84109e-05	-0.207776	0.0272211	-0.622159	3.30097e-09
C6_01140C	ARC18	0.298954	0.0143908	#N/A	#N/A	#N/A	#N/A	-0.622846	8.98458e-08	#N/A	#N/A	-0.822026	2.42863e-12
CR_01040C	ARC19	#N/A	#N/A	#N/A	#N/A	#N/A	#N/A	#N/A	#N/A	#N/A	#N/A	#N/A	#N/A
C1_06080C	ARC35	#N/A	#N/A	#N/A	#N/A	#N/A	#N/A	-0.627236	2.03055e-09	#N/A	#N/A	-0.854864	1.07873e-15
CR_06180W	ARC40	-0.133384	0.0902037	#N/A	#N/A	#N/A	#N/A	-0.870504	1.83242e-20	-0.259891	0.000268323	#N/A	#N/A
C6_00150W	ARD	#N/A	#N/A	-0.371544	0.167879	#N/A	#N/A	#N/A	#N/A	0.305091	3.65933e-05	#N/A	#N/A
C2_06940C	ARE2	#N/A	#N/A	#N/A	#N/A	#N/A	#N/A	#N/A	#N/A	#N/A	#N/A	#N/A	#N/A
CR_08700C	ARF1	-1.80175	0.0392816	#N/A	#N/A	#N/A	#N/A	#N/A	#N/A	#N/A	#N/A	#N/A	#N/A
C3_04950W	ARF2	#N/A	#N/A	#N/A	#N/A	#N/A	#N/A	0.592588	0.000199452	#N/A	#N/A	0.552475	0.000765328
C3_01470W	ARF3	0.276666	0.000261711	0.582645	1.79272e-06	0.210643	0.0185733	-0.193607	0.0861821	0.264179	0.000922525	-0.520649	1.49596e-05
CR_00620C	ARG1	-1.17386	0.0673359	#N/A	#N/A	#N/A	#N/A	-1.28385	0.0961932	-1.72352	0.00574084	#N/A	#N/A
C3_04660C	ARG11	#N/A	#N/A	#N/A	#N/A	#N/A	#N/A	#N/A	#N/A	#N/A	#N/A	#N/A	#N/A
C1_05020C	ARG2	#N/A	#N/A	#N/A	#N/A	#N/A	#N/A	#N/A	#N/A	#N/A	#N/A	#N/A	#N/A
C6_03230W	ARG3	-0.940451	1.2989e-08	#N/A	#N/A	#N/A	#N/A	-1.87365	1.45453e-32	-0.844086	1.34289e-06	-0.339052	0.0507706
C7_03570W	ARG4	#N/A	#N/A	#N/A	#N/A	#N/A	#N/A	#N/A	#N/A	-1.98035	1	#N/A	#N/A
C1_09290C	ARG5,6	-1.14938	6.00621e-20	-0.793242	0.072328	0.871756	5.87503e-26	-0.703605	0.000218562	#N/A	#N/A	#N/A	#N/A
C4_05070C	ARG8	-1.16614	9.30432e-11	#N/A	#N/A	1.00151	5.18202e-13	-0.740728	0.000305514	-0.637282	0.000360868	#N/A	#N/A
C1_09090C	ARG81	#N/A	#N/A	#N/A	#N/A	#N/A	#N/A	#N/A	#N/A	#N/A	#N/A	#N/A	#N/A
C4_02530W	ARG83	0.477831	0.00346872	#N/A	#N/A	#N/A	#N/A	-0.4092	0.0058271	#N/A	#N/A	-0.433272	0.00470845
C2_04880C	ARH2	#N/A	#N/A	#N/A	#N/A	#N/A	#N/A	-0.720308	1.85368e-07	#N/A	#N/A	-0.732042	1.44562e-07
C4_01890C	ARL1	#N/A	#N/A	#N/A	#N/A	#N/A	#N/A	0.832727	0.065117	#N/A	#N/A	0.864098	0.0681736
C1_11190W	ARL3	#N/A	#N/A	#N/A	#N/A	#N/A	#N/A	-0.37658	0.015584	#N/A	#N/A	-0.508808	0.000224937
C4_00890W	ARO1	-0.205686	0.00139585	#N/A	#N/A	#N/A	#N/A	#N/A	#N/A	-0.119049	0.141103	#N/A	#N/A
CR_06860C	ARO10	-0.497413	2.08286e-06	-0.595242	0.000554257	#N/A	#N/A	-0.917472	1.04682e-06	-0.606886	4.59188e-10	-1.24241	1.07319e-11
CR_07710W	ARO2	-0.206849	0.0440362	#N/A	#N/A	#N/A	#N/A	0.740145	2.60866e-09	-0.154727	0.131537	0.582936	3.06952e-06
C2_02030W	ARO3	#N/A	#N/A	#N/A	#N/A	0.826002	7.1948e-22	0.980021	1.16323e-14	#N/A	#N/A	0.801679	1.83549e-13
C1_05110C	ARO4	0.172556	0.020011	0.401546	0.294371	0.231037	0.00194391	0.81704	3.99227e-16	0.228405	0.000724942	0.976158	3.44095e-20
C1_11500C	ARO7	#N/A	#N/A	#N/A	#N/A	#N/A	#N/A	#N/A	#N/A	#N/A	#N/A	#N/A	#N/A
C2_00340C	ARO8	#N/A	#N/A	#N/A	#N/A	#N/A	#N/A	#N/A	#N/A	#N/A	#N/A	-0.507903	0.0776684
C1_03200C	ARO80	#N/A	#N/A	#N/A	#N/A	#N/A	#N/A	#N/A	#N/A	#N/A	#N/A	#N/A	#N/A
C4_05560C	ARO9	#N/A	#N/A	#N/A	#N/A	0.324128	0.000316193	-1.60685	1.32918e-23	0.379957	2.66612e-05	-2.29417	1.1198e-47
C5_03380W	ARP1	#N/A	#N/A	#N/A	#N/A	#N/A	#N/A	-0.497068	0.00432774	#N/A	#N/A	-0.718288	8.67508e-05
CR_08950W	ARP2	#N/A	#N/A	#N/A	#N/A	#N/A	#N/A	#N/A	#N/A	#N/A	#N/A	#N/A	#N/A
C2_07320W	ARP3	#N/A	#N/A	#N/A	#N/A	#N/A	#N/A	-0.584948	3.564e-10	-0.123002	0.137866	-0.641946	1.65518e-11
C6_03350C	ARP4	0.309577	0.0117107	#N/A	#N/A	#N/A	#N/A	#N/A	#N/A	#N/A	#N/A	-0.240768	0.0630206
C1_01700W	ARP8	#N/A	#N/A	#N/A	#N/A	#N/A	#N/A	-0.347978	0.0211002	#N/A	#N/A	-0.455541	0.00221819
C3_01030W	ARP9	#N/A	#N/A	#N/A	#N/A	#N/A	#N/A	-0.262425	0.0254688	#N/A	#N/A	-0.374036	0.00124826
C4_06890W	ARR3	#N/A	#N/A	#N/A	#N/A	#N/A	#N/A	#N/A	#N/A	#N/A	#N/A	#N/A	#N/A
C3_04710W	ARV1	#N/A	#N/A	#N/A	#N/A	#N/A	#N/A	#N/A	#N/A	#N/A	#N/A	#N/A	#N/A
C1_03230C	ARX1	#N/A	#N/A	#N/A	#N/A	#N/A	#N/A	1.28342	7.58304e-08	0.381757	0.0615771	1.13084	1.03876e-05
C7_01250W	ASC1	#N/A	#N/A	-0.407976	0.268347	-0.280161	0.0385786	1.23236	1.17318e-13	#N/A	#N/A	1.15082	3.31405e-12
C3_05960W	ASE1	#N/A	#N/A	#N/A	#N/A	#N/A	#N/A	#N/A	#N/A	#N/A	#N/A	#N/A	#N/A
CR_07860C	ASF1	#N/A	#N/A	#N/A	#N/A	#N/A	#N/A	#N/A	#N/A	#N/A	#N/A	#N/A	#N/A
CR_02560C	ASG1	0.498638	1.13887e-07	#N/A	#N/A	#N/A	#N/A	#N/A	#N/A	0.361662	0.000809864	0.879005	1.86549e-13
C6_02510C	ASG7	#N/A	#N/A	#N/A	#N/A	#N/A	#N/A	#N/A	#N/A	#N/A	#N/A	5.14801	0.0156536
C2_10660W	ASH1	#N/A	#N/A	#N/A	#N/A	#N/A	#N/A	1.01178	0.0104975	#N/A	#N/A	#N/A	#N/A
C5_04780W	ASH2	#N/A	#N/A	#N/A	#N/A	#N/A	#N/A	#N/A	#N/A	#N/A	#N/A	#N/A	#N/A
C4_01150W	ASK1	#N/A	#N/A	#N/A	#N/A	#N/A	#N/A	#N/A	#N/A	#N/A	#N/A	#N/A	#N/A
C1_00680W	ASM3	-0.999964	7.85269e-23	-1.18013	2.9808e-09	-1.2968	1.14206e-34	-1.63629	6.74149e-22	-1.42998	6.36118e-41	-2.04532	2.0441e-34
C2_09060C	ASN1	0.277846	1.60967e-05	#N/A	#N/A	0.249246	0.000601671	0.310862	0.000521791	0.266669	1.96546e-05	0.334944	0.000123414
C1_10740C	ASR1	-1.63233	3.85174e-08	1.44385	0.143174	#N/A	#N/A	#N/A	#N/A	-1.44876	0.000289272	-1.09462	0.000144963
CR_08890C	ASR2	#N/A	#N/A	#N/A	#N/A	#N/A	#N/A	#N/A	#N/A	#N/A	#N/A	#N/A	#N/A
C2_03790C	ASR3	-1.30656	1.14883e-82	0.626458	0.0146069	-1.90578	1.29621e-189	-0.976509	2.83267e-10	-2.43661	0	-1.40883	3.3575e-18
C1_06940C	ATC1	-0.612428	0.00131988	#N/A	#N/A	#N/A	#N/A	#N/A	#N/A	-0.500544	0.00325057	-0.363017	0.0360499
C3_04340W	ATF1	#N/A	#N/A	#N/A	#N/A	0.622543	4.16195e-07	-0.549922	0.00427946	#N/A	#N/A	-0.527037	9.58488e-05
C4_04450C	ATG1	#N/A	#N/A	#N/A	#N/A	#N/A	#N/A	-0.717742	0.0846973	#N/A	#N/A	-0.749495	0.0377433
C6_01740C	ATG15	#N/A	#N/A	#N/A	#N/A	#N/A	#N/A	-0.891458	1.63716e-12	0.299706	0.0186427	-1.10677	1.16218e-15
C3_05040C	ATG9	#N/A	#N/A	#N/A	#N/A	#N/A	#N/A	#N/A	#N/A	#N/A	#N/A	#N/A	#N/A
C6_04210C	ATM1	#N/A	#N/A	#N/A	#N/A	0.330826	0.0978999	-0.671231	0.000562619	#N/A	#N/A	-0.728909	0.00246026
C3_00920W	ATO1	-1.08152	2.84914e-32	#N/A	#N/A	0.330767	0.00368943	-1.25309	1.22836e-10	-0.756869	3.95307e-11	-1.32153	0.00309809
CR_00930W	ATO10	#N/A	#N/A	#N/A	#N/A	#N/A	#N/A	#N/A	#N/A	#N/A	#N/A	6.38663	9.49193e-23
C3_00930W	ATO2	-0.818723	0.00018081	0.589277	0.00331339	#N/A	#N/A	#N/A	#N/A	-0.874088	6.97521e-12	-0.352375	0.0652023
C3_05620W	ATO5	#N/A	#N/A	#N/A	#N/A	#N/A	#N/A	#N/A	#N/A	#N/A	#N/A	#N/A	#N/A
C3_05600W	ATO6	#N/A	#N/A	#N/A	#N/A	#N/A	#N/A	#N/A	#N/A	#N/A	#N/A	#N/A	#N/A
C2_02470C	ATO7	#N/A	#N/A	#N/A	#N/A	#N/A	#N/A	#N/A	#N/A	#N/A	#N/A	#N/A	#N/A
CR_00970W	ATO9	#N/A	#N/A	#N/A	#N/A	#N/A	#N/A	#N/A	#N/A	#N/A	#N/A	3.0554	0.0709509
C1_04610W	ATP1	0.270456	5.06204e-05	#N/A	#N/A	#N/A	#N/A	-0.64621	8.67331e-08	0.220166	0.000814544	-0.711184	1.03715e-15
C2_06290C	ATP14	0.61913	0.00537473	#N/A	#N/A	#N/A	#N/A	#N/A	#N/A	#N/A	#N/A	#N/A	#N/A
CR_10850C	ATP16	#N/A	#N/A	#N/A	#N/A	#N/A	#N/A	0.791279	0.00133205	#N/A	#N/A	0.721245	0.00301813
CR_00250W	ATP17	#N/A	#N/A	-0.597093	0.325945	-0.210964	0.250018	0.287868	0.0336792	#N/A	#N/A	0.30762	0.0115716
C2_00610C	ATP18	#N/A	#N/A	#N/A	#N/A	#N/A	#N/A	0.887754	0.0819018	#N/A	#N/A	#N/A	#N/A
C1_12320C	ATP19	0.469985	6.75199e-12	#N/A	#N/A	#N/A	#N/A	-0.207075	0.0745382	0.332274	3.86415e-07	#N/A	#N/A
C4_00270W	ATP2	0.275909	8.2407e-05	#N/A	#N/A	#N/A	#N/A	-0.480558	6.39646e-05	0.182465	0.0181957	-0.502537	1.11109e-09
C1_12590W	ATP20	0.389012	2.62672e-08	#N/A	#N/A	#N/A	#N/A	-0.349202	0.00265184	0.200219	0.0163103	-0.262919	0.0110043
CR_01310W	ATP3	0.383203	1.28604e-12	#N/A	#N/A	#N/A	#N/A	-0.601532	4.3257e-08	0.243498	4.71823e-05	0.328289	0.000372292
C2_05500W	ATP4	0.317045	0.0863673	#N/A	#N/A	#N/A	#N/A	#N/A	#N/A	#N/A	#N/A	#N/A	#N/A
C3_00460W	ATP5	#N/A	#N/A	#N/A	#N/A	#N/A	#N/A	#N/A	#N/A	#N/A	#N/A	#N/A	#N/A
CM_00160C	ATP6	#N/A	#N/A	#N/A	#N/A	#N/A	#N/A	#N/A	#N/A	#N/A	#N/A	#N/A	#N/A
C1_07600W	ATP7	0.52936	6.00059e-19	#N/A	#N/A	#N/A	#N/A	-0.608936	8.6608e-07	0.302417	5.52849e-05	-0.681216	7.9844e-13
CM_00170C	ATP8	#N/A	#N/A	#N/A	#N/A	#N/A	#N/A	#N/A	#N/A	#N/A	#N/A	#N/A	#N/A
CM_00140C	ATP9	#N/A	#N/A	#N/A	#N/A	#N/A	#N/A	#N/A	#N/A	#N/A	#N/A	#N/A	#N/A
CR_08320W	ATS1	#N/A	#N/A	#N/A	#N/A	#N/A	#N/A	-0.542995	1.4818e-05	#N/A	#N/A	-0.658411	5.82982e-08
CR_06950C	ATX1	0.388226	0.0151926	#N/A	#N/A	#N/A	#N/A	-1.02579	2.49917e-13	0.296654	0.0989402	-0.945866	9.42101e-12
C5_01240W	AUR1	#N/A	#N/A	#N/A	#N/A	#N/A	#N/A	#N/A	#N/A	#N/A	#N/A	#N/A	#N/A
C1_05700W	AUT7	-0.223214	0.0883157	#N/A	#N/A	#N/A	#N/A	-1.62736	1.53545e-24	-0.303323	0.00950535	-1.02151	0.000135302
C2_06330C	AVT1	#N/A	#N/A	#N/A	#N/A	#N/A	#N/A	#N/A	#N/A	#N/A	#N/A	#N/A	#N/A
C1_11750W	AVT4	#N/A	#N/A	#N/A	#N/A	#N/A	#N/A	-0.424763	0.0303035	#N/A	#N/A	-0.598713	0.000562821
C2_03250W	AVT7	#N/A	#N/A	#N/A	#N/A	0.176273	0.240301	-0.57232	3.90865e-05	#N/A	#N/A	-0.908878	3.09375e-13
CR_09470W	AXL1	#N/A	#N/A	#N/A	#N/A	#N/A	#N/A	#N/A	#N/A	#N/A	#N/A	1.54417	0.0160494
C4_04170C	AXL2	0.195141	0.0234764	#N/A	#N/A	0.227744	0.0114921	0.242801	0.0229689	0.260602	0.00155382	#N/A	#N/A
C3_00900C	AYR1	#N/A	#N/A	#N/A	#N/A	#N/A	#N/A	-0.556985	8.26906e-06	-0.142468	0.104696	-0.892059	9.85102e-13
C6_03270C	AYR2	-0.444044	6.66499e-06	#N/A	#N/A	-0.283255	0.0173628	-1.16364	2.6823e-11	-0.825617	3.8689e-19	-1.26852	3.85472e-13
C4_04730W	BAS1	0.221384	0.0432332	#N/A	#N/A	#N/A	#N/A	#N/A	#N/A	0.168555	0.117498	#N/A	#N/A
C2_04230W	BAT21	#N/A	#N/A	#N/A	#N/A	0.485046	1.46751e-10	#N/A	#N/A	#N/A	#N/A	#N/A	#N/A
C3_05590C	BAT22	#N/A	#N/A	#N/A	#N/A	0.643074	0.0332834	1.06503	0.000411529	#N/A	#N/A	1.23024	1.69247e-06
C1_07540C	BBC1	-0.326972	5.61117e-05	#N/A	#N/A	#N/A	#N/A	-0.365161	0.00522123	-0.170058	0.0669165	-0.711713	1.90888e-08
C7_02990W	BCK1	#N/A	#N/A	#N/A	#N/A	#N/A	#N/A	#N/A	#N/A	#N/A	#N/A	-0.265499	0.0727225
CR_06440C	BCR1	-12.8755	7.97512e-26	-13.9185	2.37211e-29	0.185868	0.163629	#N/A	#N/A	-12.8542	1.00832e-25	-13.0751	8.58593e-27
C2_01110C	BCY1	#N/A	#N/A	#N/A	#N/A	#N/A	#N/A	-0.660959	2.63247e-09	#N/A	#N/A	-0.709256	4.64127e-13
C5_00200C	BDF1	#N/A	#N/A	#N/A	#N/A	#N/A	#N/A	#N/A	#N/A	#N/A	#N/A	#N/A	#N/A
C4_01410W	BEM1	#N/A	#N/A	#N/A	#N/A	-0.169749	0.346504	0.374609	0.00827231	-0.360394	0.000554081	0.245579	0.0782553
C7_01550W	BEM2	#N/A	#N/A	#N/A	#N/A	0.384939	0.303132	0.920121	0.000745024	#N/A	#N/A	0.689144	0.0106108
C4_02310W	BEM3	#N/A	#N/A	#N/A	#N/A	#N/A	#N/A	-0.759477	1.21534e-10	#N/A	#N/A	-1.11844	3.09416e-15
CR_09890C	BET2	#N/A	#N/A	#N/A	#N/A	#N/A	#N/A	0.917445	0.0567116	#N/A	#N/A	#N/A	#N/A
C1_04070C	BET4	0.304445	0.0499004	#N/A	#N/A	0.318892	0.0958866	#N/A	#N/A	#N/A	#N/A	-0.527898	0.010377
C1_00230C	BFA1	#N/A	#N/A	#N/A	#N/A	#N/A	#N/A	#N/A	#N/A	#N/A	#N/A	#N/A	#N/A
C4_02270C	BFR1	#N/A	#N/A	#N/A	#N/A	#N/A	#N/A	#N/A	#N/A	#N/A	#N/A	#N/A	#N/A
C4_02250C	BGL2	#N/A	#N/A	#N/A	#N/A	#N/A	#N/A	-0.202772	0.069486	-0.326684	2.42846e-05	-0.670629	3.81432e-14
CR_09420C	BGL22	#N/A	#N/A	#N/A	#N/A	#N/A	#N/A	#N/A	#N/A	#N/A	#N/A	#N/A	#N/A
C1_10830W	BIG1	#N/A	#N/A	#N/A	#N/A	#N/A	#N/A	-0.351445	0.0051623	#N/A	#N/A	-0.467818	0.000401527
CR_01930C	BIO2	-0.482595	0.111804	#N/A	#N/A	2.01434	1.5673e-36	1.87594	1.29374e-13	#N/A	#N/A	1.97049	1.03985e-14
C2_05360C	BIO32	#N/A	#N/A	#N/A	#N/A	2.03472	0.119617	#N/A	#N/A	#N/A	#N/A	#N/A	#N/A
C2_08010W	BLM3	#N/A	#N/A	#N/A	#N/A	#N/A	#N/A	0.953827	0.00454042	#N/A	#N/A	0.808336	0.010752
C1_12850W	BLP1	-1.41577	0.00552836	#N/A	#N/A	#N/A	#N/A	3.48658	1.12261e-07	-1.44571	0.0867603	3.70288	9.67292e-14
C1_03220C	BMH1	#N/A	#N/A	#N/A	#N/A	#N/A	#N/A	#N/A	#N/A	#N/A	#N/A	-0.359837	0.00290086
C3_01000W	BMS1	0.284928	0.00157217	#N/A	#N/A	#N/A	#N/A	0.631146	0.0006793	0.472553	1.8903e-07	0.812516	1.84565e-06
C3_07180C	BMT1	-0.564929	0.00765639	-1.19033	8.16631e-05	#N/A	#N/A	-0.376936	0.071345	#N/A	#N/A	-0.924588	3.47187e-05
CR_00740C	BMT3	#N/A	#N/A	#N/A	#N/A	#N/A	#N/A	#N/A	#N/A	#N/A	#N/A	#N/A	#N/A
C6_03250W	BMT4	-0.574919	0.00748566	#N/A	#N/A	#N/A	#N/A	#N/A	#N/A	#N/A	#N/A	#N/A	#N/A
C2_01560W	BMT5	#N/A	#N/A	#N/A	#N/A	#N/A	#N/A	#N/A	#N/A	#N/A	#N/A	#N/A	#N/A
C6_03160C	BMT6	-0.383728	1.19631e-06	#N/A	#N/A	#N/A	#N/A	#N/A	#N/A	-0.212746	0.0315009	#N/A	#N/A
C3_03450C	BMT7	1.06037	1.41971e-06	2.17566	5.17248e-18	#N/A	#N/A	-0.760203	0.053125	0.598514	0.0261778	#N/A	#N/A
C2_03600W	BMT8	0.231632	0.0726318	0.432554	0.0165005	#N/A	#N/A	-0.446235	0.000990186	#N/A	#N/A	-0.297843	0.0437053
C4_01170C	BMT9	-1.694	0.00108201	-5.01596	1.94863e-27	#N/A	#N/A	-2.84177	1.63565e-10	-3.12782	5.47489e-07	-4.41959	2.41265e-21
C3_00260C	BNA4	-0.570295	0.0806866	#N/A	#N/A	#N/A	#N/A	1.63508	2.15177e-05	-0.608942	0.0610171	1.30485	0.00237166
C1_12960C	BNI1	#N/A	#N/A	#N/A	#N/A	#N/A	#N/A	0.689859	0.0072442	#N/A	#N/A	#N/A	#N/A
C1_03860C	BNI4	#N/A	#N/A	#N/A	#N/A	#N/A	#N/A	-0.372407	0.0025022	#N/A	#N/A	-0.503776	2.13048e-05
CR_00070W	BNR1	#N/A	#N/A	#N/A	#N/A	#N/A	#N/A	#N/A	#N/A	#N/A	#N/A	#N/A	#N/A
CR_01240C	BOI2	-0.16606	0.103767	0.354083	0.0407965	0.12725	0.312081	0.427416	0.000585058	#N/A	#N/A	1.19513	4.60987e-22
C1_06520C	BPH1	-0.291855	0.00297244	#N/A	#N/A	#N/A	#N/A	#N/A	#N/A	#N/A	#N/A	-0.467205	0.00172371
C5_00210C	BRE1	#N/A	#N/A	#N/A	#N/A	#N/A	#N/A	1.02064	0.0336141	#N/A	#N/A	1.07811	0.00760547
CR_05650W	BRF1	#N/A	#N/A	#N/A	#N/A	#N/A	#N/A	#N/A	#N/A	#N/A	#N/A	0.762505	3.35214e-05
C1_05140W	BRG1	-0.618549	7.68766e-21	-0.683499	0.00296341	#N/A	#N/A	#N/A	#N/A	-0.797101	2.84812e-31	#N/A	#N/A
C4_05660C	BRN1	#N/A	#N/A	#N/A	#N/A	#N/A	#N/A	#N/A	#N/A	#N/A	#N/A	#N/A	#N/A
C3_01750C	BRO1	#N/A	#N/A	#N/A	#N/A	#N/A	#N/A	#N/A	#N/A	#N/A	#N/A	-0.624068	0.000322059
C1_11490C	BTA1	#N/A	#N/A	#N/A	#N/A	#N/A	#N/A	#N/A	#N/A	#N/A	#N/A	#N/A	#N/A
C5_03620W	BTS1	#N/A	#N/A	#N/A	#N/A	#N/A	#N/A	#N/A	#N/A	#N/A	#N/A	#N/A	#N/A
C4_03120C	BUB1	#N/A	#N/A	#N/A	#N/A	#N/A	#N/A	#N/A	#N/A	#N/A	#N/A	#N/A	#N/A
C2_02780C	BUB2	#N/A	#N/A	#N/A	#N/A	#N/A	#N/A	#N/A	#N/A	#N/A	#N/A	#N/A	#N/A
C5_03240W	BUB3	-0.522458	0.000117642	#N/A	#N/A	#N/A	#N/A	#N/A	#N/A	-0.594275	1.50933e-05	#N/A	#N/A
C2_05260W	BUD14	#N/A	#N/A	#N/A	#N/A	#N/A	#N/A	0.201591	0.0871566	#N/A	#N/A	#N/A	#N/A
C1_06210W	BUD16	#N/A	#N/A	#N/A	#N/A	#N/A	#N/A	#N/A	#N/A	#N/A	#N/A	-0.394109	0.00845765
C5_00490C	BUD2	#N/A	#N/A	#N/A	#N/A	#N/A	#N/A	#N/A	#N/A	#N/A	#N/A	1.20274	0.0161333
C2_08880W	BUD20	#N/A	#N/A	#N/A	#N/A	#N/A	#N/A	#N/A	#N/A	#N/A	#N/A	#N/A	#N/A
C3_00370C	BUD21	#N/A	#N/A	#N/A	#N/A	#N/A	#N/A	1.49432	0.0554775	#N/A	#N/A	1.99035	0.00642872
CR_00680W	BUD22	#N/A	#N/A	#N/A	#N/A	#N/A	#N/A	1.31483	0.00183397	#N/A	#N/A	1.73849	8.80295e-07
C5_01060C	BUD23	#N/A	#N/A	#N/A	#N/A	#N/A	#N/A	#N/A	#N/A	#N/A	#N/A	1.22998	0.08513
C1_09880C	BUD31	#N/A	#N/A	#N/A	#N/A	#N/A	#N/A	#N/A	#N/A	#N/A	#N/A	#N/A	#N/A
CR_06910W	BUD5	0.284983	0.0060027	0.366765	0.0142896	0.367145	0.00055662	#N/A	#N/A	0.659661	3.53907e-13	#N/A	#N/A
C1_08120W	BUD6	#N/A	#N/A	#N/A	#N/A	#N/A	#N/A	-0.48883	2.14757e-05	#N/A	#N/A	-0.662384	1.40814e-07
C5_03820C	BUD7	#N/A	#N/A	#N/A	#N/A	#N/A	#N/A	-0.357356	0.000856943	#N/A	#N/A	-0.468504	6.25436e-06
C1_08170C	BUL1	-1.37791	1.02129e-11	#N/A	#N/A	1.04206	1.93584e-12	0.568754	0.0487	-1.70674	2.64511e-15	#N/A	#N/A
C1_12190W	BUL4	#N/A	#N/A	#N/A	#N/A	#N/A	#N/A	#N/A	#N/A	#N/A	#N/A	#N/A	#N/A
C5_02670W	BUR2	0.216793	0.0675872	#N/A	#N/A	#N/A	#N/A	-0.384201	0.0257718	#N/A	#N/A	-0.398101	0.00161153
C3_01500C	BZZ1	#N/A	#N/A	#N/A	#N/A	#N/A	#N/A	-0.815573	1.62294e-13	#N/A	#N/A	-1.04036	5.70714e-22
C5_01745W	C5_01745W	#N/A	#N/A	#N/A	#N/A	#N/A	#N/A	0.940065	6.26451e-11	#N/A	#N/A	0.814788	8.53426e-09
C5_01755C	C5_01755C	#N/A	#N/A	#N/A	#N/A	#N/A	#N/A	0.737478	0.000438081	#N/A	#N/A	0.690101	0.000225545
C5_01765C	C5_01765C	#N/A	#N/A	#N/A	#N/A	#N/A	#N/A	0.528513	3.84223e-06	#N/A	#N/A	0.336043	0.0077473
C5_01775C	C5_01775C	#N/A	#N/A	#N/A	#N/A	#N/A	#N/A	0.328945	0.00691416	#N/A	#N/A	#N/A	#N/A
C5_01785W	C5_01785W	#N/A	#N/A	#N/A	#N/A	#N/A	#N/A	0.426387	0.0123744	#N/A	#N/A	0.284065	0.0750347
C5_03580C	CAC2	#N/A	#N/A	#N/A	#N/A	#N/A	#N/A	1.50928	0.0932793	#N/A	#N/A	1.66294	0.0429804
C1_08430W	CAF16	-0.320258	0.000370617	#N/A	#N/A	#N/A	#N/A	#N/A	#N/A	-0.375925	4.22491e-05	-0.291778	0.0534301
C5_05220W	CAG1	-0.496394	0.0905492	#N/A	#N/A	#N/A	#N/A	#N/A	#N/A	#N/A	#N/A	1.23688	2.53327e-07
C2_04270W	CAK1	#N/A	#N/A	#N/A	#N/A	#N/A	#N/A	-0.459121	0.00579342	#N/A	#N/A	-0.486731	0.00639995
C3_06010W	CAM1	#N/A	#N/A	#N/A	#N/A	#N/A	#N/A	4.84721	4.49857e-05	1.76501	0.149079	1.1393	7.54773e-08
C5_03280W	CAM1-1	0.286751	1.66992e-05	#N/A	#N/A	#N/A	#N/A	#N/A	#N/A	0.314577	1.37579e-07	0.431413	2.14376e-05
C6_00960W	CAN1	1.15268	0.0459113	#N/A	#N/A	0.893876	0.137864	#N/A	#N/A	1.29893	0.00125323	1.18021	0.0468414
C6_01060C	CAN2	#N/A	#N/A	#N/A	#N/A	#N/A	#N/A	#N/A	#N/A	#N/A	#N/A	1.69453	0.0147269
C6_00830C	CAN3	-2.12312	7.78427e-54	-2.46357	1.47453e-25	0.203451	0.3544	0.754322	0.00275583	-0.796836	1.37356e-10	#N/A	#N/A
C3_02220W	CAP1	#N/A	#N/A	#N/A	#N/A	0.229768	0.0264157	-0.333991	0.00541388	#N/A	#N/A	-0.553787	0.000258991
C2_03590C	CAP4	#N/A	#N/A	#N/A	#N/A	#N/A	#N/A	-0.750664	0.000365549	#N/A	#N/A	-0.879742	0.0011037
C5_04490C	CAR1	0.811244	2.30072e-21	0.297258	0.0956574	#N/A	#N/A	-1.37494	6.37423e-21	0.52944	7.88886e-10	-0.954288	1.14882e-08
C4_00160C	CAR2	0.676306	1.2108e-20	0.450385	0.231372	#N/A	#N/A	#N/A	#N/A	0.56353	3.20661e-15	0.364699	0.00255561
C1_11810W	CAS1	#N/A	#N/A	#N/A	#N/A	#N/A	#N/A	-0.734213	8.19879e-09	#N/A	#N/A	-0.782295	5.12701e-06
C3_01530C	CAS4	#N/A	#N/A	-0.257642	0.199271	#N/A	#N/A	#N/A	#N/A	#N/A	#N/A	-0.640933	1.42666e-07
C4_01190W	CAS5	#N/A	#N/A	#N/A	#N/A	#N/A	#N/A	#N/A	#N/A	#N/A	#N/A	#N/A	#N/A
C1_06810W	CAT1	0.357221	0.0178185	0.743808	0.00242036	0.302025	0.128975	#N/A	#N/A	0.314218	0.0285641	0.933237	1.09864e-07
C4_02020W	CAT2	#N/A	#N/A	#N/A	#N/A	#N/A	#N/A	1.12234	0.0178822	#N/A	#N/A	1.43703	0.000175884
C1_08190C	CAT8	#N/A	#N/A	#N/A	#N/A	1.25868	0.00127232	0.968363	0.0247661	#N/A	#N/A	#N/A	#N/A
C4_06580W	CBF1	#N/A	#N/A	#N/A	#N/A	#N/A	#N/A	2.08954	8.71006e-06	#N/A	#N/A	1.96008	4.1012e-05
C1_10380C	CBK1	0.170027	0.0614527	#N/A	#N/A	#N/A	#N/A	-0.471719	0.000511597	0.164288	0.0598409	-0.591421	2.20793e-07
CR_09270C	CBP1	-0.271135	0.140702	-0.515999	0.293654	0.273393	0.246267	0.843311	0.000407741	#N/A	#N/A	0.460025	0.0638458
C4_05450C	CBR1	#N/A	#N/A	#N/A	#N/A	#N/A	#N/A	0.501782	0.00138504	#N/A	#N/A	#N/A	#N/A
C3_03710W	CCC1	-0.611758	0.000937977	#N/A	#N/A	0.606005	0.000301612	0.990921	6.91034e-06	-0.671845	0.000438274	0.800635	0.00249053
C5_03020W	CCC2	0.265922	0.0188356	#N/A	#N/A	#N/A	#N/A	-0.555302	0.000151083	0.382084	0.000161925	-0.811474	1.46239e-06
CR_00920W	CCE1	#N/A	#N/A	#N/A	#N/A	#N/A	#N/A	#N/A	#N/A	#N/A	#N/A	#N/A	#N/A
C1_01100W	CCH1	#N/A	#N/A	#N/A	#N/A	#N/A	#N/A	#N/A	#N/A	#N/A	#N/A	-0.507832	0.028305
C5_01680C	CCN1	0.484884	4.25772e-05	0.440602	0.00969967	#N/A	#N/A	#N/A	#N/A	0.420462	0.00361479	#N/A	#N/A
C3_02480C	CCP1	-0.588572	1.39133e-05	0.771735	0.00205872	0.221894	0.288926	0.584876	0.000839736	-0.869317	5.42812e-10	1.2651	7.72188e-22
C1_08220W	CCR4	#N/A	#N/A	#N/A	#N/A	#N/A	#N/A	-0.492036	5.34436e-06	#N/A	#N/A	-0.563405	1.19271e-06
C1_07180W	CCS1	#N/A	#N/A	#N/A	#N/A	#N/A	#N/A	#N/A	#N/A	#N/A	#N/A	#N/A	#N/A
C2_09520C	CCT2	#N/A	#N/A	#N/A	#N/A	#N/A	#N/A	#N/A	#N/A	#N/A	#N/A	#N/A	#N/A
C5_05120W	CCT3	0.161717	0.132696	#N/A	#N/A	#N/A	#N/A	#N/A	#N/A	#N/A	#N/A	0.878272	1.13396e-15
C2_07310W	CCT5	#N/A	#N/A	#N/A	#N/A	#N/A	#N/A	-0.20341	0.0291813	#N/A	#N/A	-0.258375	0.00699202
C4_06830C	CCT6	#N/A	#N/A	#N/A	#N/A	#N/A	#N/A	0.328269	0.000523143	#N/A	#N/A	0.323271	0.00183367
C5_01690C	CCT7	0.182659	0.0322813	#N/A	#N/A	#N/A	#N/A	#N/A	#N/A	0.142222	0.12984	#N/A	#N/A
C1_00110W	CCT8	#N/A	#N/A	#N/A	#N/A	#N/A	#N/A	0.914382	0.0046526	#N/A	#N/A	0.657529	0.0222687
C5_01010W	CCW14	#N/A	#N/A	#N/A	#N/A	#N/A	#N/A	1.17181	0.0941313	#N/A	#N/A	1.23663	0.0652325
C2_05310C	CD39	#N/A	#N/A	#N/A	#N/A	#N/A	#N/A	#N/A	#N/A	#N/A	#N/A	#N/A	#N/A
CR_00300W	CDA2	#N/A	#N/A	#N/A	#N/A	#N/A	#N/A	#N/A	#N/A	#N/A	#N/A	#N/A	#N/A
CR_04570C	CDC10	#N/A	#N/A	#N/A	#N/A	#N/A	#N/A	-0.286157	0.00130339	#N/A	#N/A	0.429405	9.63455e-07
C5_00070W	CDC11	#N/A	#N/A	#N/A	#N/A	#N/A	#N/A	#N/A	#N/A	#N/A	#N/A	#N/A	#N/A
C1_03210C	CDC12	#N/A	#N/A	#N/A	#N/A	#N/A	#N/A	-0.329171	0.00189304	-0.237271	0.00812741	-0.740802	5.21564e-11
C1_00360W	CDC13	#N/A	#N/A	#N/A	#N/A	#N/A	#N/A	#N/A	#N/A	#N/A	#N/A	#N/A	#N/A
C6_00670W	CDC14	#N/A	#N/A	0.347285	0.216557	#N/A	#N/A	#N/A	#N/A	#N/A	#N/A	#N/A	#N/A
C2_05140W	CDC15	-0.365009	0.00356232	#N/A	#N/A	#N/A	#N/A	-0.302494	0.0289044	#N/A	#N/A	-0.545983	7.79929e-05
C2_05460W	CDC19	-0.965479	7.84659e-33	#N/A	#N/A	#N/A	#N/A	1.54605	1.30205e-23	-0.502268	1.05892e-05	1.6922	1.42303e-28
C6_01150W	CDC20	#N/A	#N/A	#N/A	#N/A	#N/A	#N/A	-0.317652	0.0815671	0.220247	0.051615	-0.539323	0.00216527
C2_05190W	CDC21	#N/A	#N/A	#N/A	#N/A	#N/A	#N/A	#N/A	#N/A	#N/A	#N/A	#N/A	#N/A
CR_08630W	CDC23	#N/A	#N/A	#N/A	#N/A	#N/A	#N/A	#N/A	#N/A	#N/A	#N/A	#N/A	#N/A
C5_01970C	CDC24	-0.26629	0.0015623	-0.241273	0.34843	#N/A	#N/A	#N/A	#N/A	#N/A	#N/A	-0.384313	0.0011403
CR_01230C	CDC27	#N/A	#N/A	#N/A	#N/A	#N/A	#N/A	-0.52719	0.0128407	#N/A	#N/A	0.39806	0.088807
CR_06050W	CDC28	-0.209987	0.110192	#N/A	#N/A	#N/A	#N/A	-0.264388	0.0511611	-0.216092	0.117239	0.543701	3.64838e-05
C1_04210C	CDC3	-0.119836	0.101199	#N/A	#N/A	#N/A	#N/A	#N/A	#N/A	#N/A	#N/A	-0.348615	0.000225695
C7_01920W	CDC34	-0.457748	0.0624454	#N/A	#N/A	#N/A	#N/A	0.76144	0.0103479	#N/A	#N/A	0.543685	0.0763722
C6_02610C	CDC37	#N/A	#N/A	#N/A	#N/A	#N/A	#N/A	-0.311148	0.0213011	#N/A	#N/A	-0.391925	0.00229144
C6_04270W	CDC39	#N/A	#N/A	#N/A	#N/A	#N/A	#N/A	#N/A	#N/A	0.167829	0.0221189	#N/A	#N/A
CR_01680C	CDC4	-0.361602	5.06429e-06	#N/A	#N/A	#N/A	#N/A	#N/A	#N/A	-0.246048	0.00212698	0.383427	0.000486645
C1_08450C	CDC42	#N/A	#N/A	#N/A	#N/A	#N/A	#N/A	#N/A	#N/A	#N/A	#N/A	-0.310485	0.00814728
CR_04910W	CDC43	0.706841	4.2405e-07	0.357955	0.0276347	#N/A	#N/A	#N/A	#N/A	0.67648	8.50071e-08	0.926499	1.28057e-11
CR_07720C	CDC45	#N/A	#N/A	#N/A	#N/A	#N/A	#N/A	#N/A	#N/A	#N/A	#N/A	#N/A	#N/A
C2_06250C	CDC46	#N/A	#N/A	#N/A	#N/A	#N/A	#N/A	#N/A	#N/A	0.265546	0.0043665	#N/A	#N/A
C2_09020W	CDC47	#N/A	#N/A	#N/A	#N/A	#N/A	#N/A	#N/A	#N/A	#N/A	#N/A	#N/A	#N/A
C1_10790W	CDC48	-0.169046	0.0331291	#N/A	#N/A	#N/A	#N/A	-0.660018	3.81973e-14	#N/A	#N/A	-0.820121	5.37986e-20
C1_00950C	CDC5	#N/A	#N/A	#N/A	#N/A	#N/A	#N/A	0.640495	0.047666	#N/A	#N/A	#N/A	#N/A
C6_03660C	CDC50	#N/A	#N/A	#N/A	#N/A	#N/A	#N/A	-0.347092	0.0716349	-0.228858	0.0757393	-0.571484	0.000343879
C3_01700W	CDC53	0.135668	0.153581	#N/A	#N/A	#N/A	#N/A	-0.262244	0.00800483	0.166802	0.065594	-0.433954	6.67671e-05
C1_12550C	CDC54	0.17844	0.0766987	#N/A	#N/A	#N/A	#N/A	#N/A	#N/A	0.260745	0.00372624	0.33848	0.0694385
C2_01600C	CDC55	#N/A	#N/A	#N/A	#N/A	#N/A	#N/A	#N/A	#N/A	-0.230105	0.0827632	-0.587871	0.000216423
C1_12220W	CDC6	0.515874	1.27927e-05	0.392173	0.130561	#N/A	#N/A	#N/A	#N/A	0.485439	0.000216281	#N/A	#N/A
CR_01690C	CDC60	#N/A	#N/A	#N/A	#N/A	#N/A	#N/A	0.281873	0.0037626	#N/A	#N/A	1.31743	2.35645e-45
C4_06500W	CDC68	#N/A	#N/A	#N/A	#N/A	#N/A	#N/A	-0.453528	4.67744e-06	#N/A	#N/A	-0.522357	5.23774e-08
C2_05320W	CDC7	#N/A	#N/A	#N/A	#N/A	#N/A	#N/A	#N/A	#N/A	#N/A	#N/A	#N/A	#N/A
C1_02920W	CDC73	#N/A	#N/A	#N/A	#N/A	#N/A	#N/A	-0.271617	0.0623666	#N/A	#N/A	-0.274104	0.0442228
CR_09180W	CDG1	-0.854261	0.0500084	#N/A	#N/A	#N/A	#N/A	1.03117	0.0604336	-1.06472	0.0179909	#N/A	#N/A
C2_00450C	CDH1	#N/A	#N/A	#N/A	#N/A	#N/A	#N/A	#N/A	#N/A	#N/A	#N/A	#N/A	#N/A
C4_05060W	CDL1	#N/A	#N/A	#N/A	#N/A	#N/A	#N/A	#N/A	#N/A	#N/A	#N/A	#N/A	#N/A
C3_05220W	CDR1	#N/A	#N/A	#N/A	#N/A	0.40682	2.38689e-05	#N/A	#N/A	0.403394	5.80674e-06	-0.344647	0.053293
C3_04070C	CDR11	#N/A	#N/A	#N/A	#N/A	#N/A	#N/A	1.01985	0.0130966	#N/A	#N/A	1.03644	0.00933903
C3_04890W	CDR2	#N/A	#N/A	-0.70826	0.00863671	#N/A	#N/A	#N/A	#N/A	#N/A	#N/A	-0.892328	0.000444514
C4_03620C	CDR3	#N/A	#N/A	#N/A	#N/A	#N/A	#N/A	-0.328019	0.0685641	#N/A	#N/A	#N/A	#N/A
C1_08070W	CDR4	-0.813436	3.40876e-10	#N/A	#N/A	-0.406295	0.0142586	#N/A	#N/A	-0.685302	0.00967432	#N/A	#N/A
C5_04100W	CDS1	#N/A	#N/A	0.4527	0.204955	#N/A	#N/A	#N/A	#N/A	#N/A	#N/A	#N/A	#N/A
C1_09370W	CEF1	#N/A	#N/A	#N/A	#N/A	#N/A	#N/A	#N/A	#N/A	#N/A	#N/A	#N/A	#N/A
C5_01580C	CEF3	#N/A	#N/A	#N/A	#N/A	#N/A	#N/A	0.450805	4.50174e-05	0.211733	0.00105225	0.462249	7.39683e-05
C4_06480C	CEK1	-0.549941	7.75088e-09	#N/A	#N/A	0.2967	0.0178138	0.472321	0.00179586	-0.361014	0.00239286	-0.324592	0.0246825
CR_05940W	CEK2	#N/A	#N/A	#N/A	#N/A	#N/A	#N/A	#N/A	#N/A	#N/A	#N/A	1.72012	0.00547541
C3_05070W	CEM1	#N/A	#N/A	#N/A	#N/A	#N/A	#N/A	#N/A	#N/A	#N/A	#N/A	#N/A	#N/A
C1_07300W	CEN1	#N/A	#N/A	#N/A	#N/A	#N/A	#N/A	#N/A	#N/A	#N/A	#N/A	#N/A	#N/A
C2_09440W	CEN2	#N/A	#N/A	#N/A	#N/A	#N/A	#N/A	#N/A	#N/A	#N/A	#N/A	#N/A	#N/A
C3_03960W	CEN3	#N/A	#N/A	#N/A	#N/A	#N/A	#N/A	#N/A	#N/A	#N/A	#N/A	#N/A	#N/A
C4_04610W	CEN4	#N/A	#N/A	#N/A	#N/A	#N/A	#N/A	#N/A	#N/A	#N/A	#N/A	#N/A	#N/A
C5_02100W	CEN5	#N/A	#N/A	#N/A	#N/A	#N/A	#N/A	#N/A	#N/A	#N/A	#N/A	#N/A	#N/A
C6_04390W	CEN6	#N/A	#N/A	#N/A	#N/A	#N/A	#N/A	#N/A	#N/A	#N/A	#N/A	#N/A	#N/A
C7_01980W	CEN7	#N/A	#N/A	#N/A	#N/A	#N/A	#N/A	#N/A	#N/A	#N/A	#N/A	#N/A	#N/A
CR_07980W	CENR	#N/A	#N/A	#N/A	#N/A	#N/A	#N/A	#N/A	#N/A	#N/A	#N/A	#N/A	#N/A
CR_02090C	CET1	-0.292911	0.00166425	-0.319901	0.0476435	#N/A	#N/A	-0.3108	0.00771233	-0.187516	0.0610171	0.571729	6.28641e-05
CR_02250C	CEX1	#N/A	#N/A	#N/A	#N/A	#N/A	#N/A	-0.644949	8.92951e-05	#N/A	#N/A	#N/A	#N/A
C4_05770C	CFL1	1.03196	5.24725e-51	#N/A	#N/A	0.589513	2.85908e-13	#N/A	#N/A	2.16896	2.2975e-232	#N/A	#N/A
CR_06670W	CFL11	-5.5171	1.00848e-05	-6.61512	1.3538e-07	0.639044	0.360099	#N/A	#N/A	-5.49338	1.05928e-05	-2.43392	0.0017088
C4_05780C	CFL2	1.11925	5.82999e-61	0.257102	0.320115	#N/A	#N/A	-1.00323	1.46016e-08	1.3041	5.90974e-95	-0.353758	0.00756132
C5_01360W	CFL4	3.96691	0	4.71053	4.36707e-52	-0.553996	0.0620205	#N/A	#N/A	3.71865	1.055e-271	5.45078	7.7505e-147
C5_01380W	CFL5	3.33943	0	3.33129	4.63703e-85	-1.42939	8.11606e-57	-1.81213	0.000396448	3.39092	0	2.4936	1.4649e-40
C4_02760C	CGR1	#N/A	#N/A	#N/A	#N/A	#N/A	#N/A	#N/A	#N/A	#N/A	#N/A	-0.285557	0.0600116
C4_05760W	CGT1	#N/A	#N/A	#N/A	#N/A	#N/A	#N/A	-0.249623	0.041115	#N/A	#N/A	#N/A	#N/A
C2_01270W	CHA1	0.381194	0.042854	1.03617	0.0108775	-1.15717	2.51937e-10	1.41241	1.29427e-06	-1.17856	1.8938e-11	1.8314	2.18288e-11
C6_02120W	CHC1	#N/A	#N/A	#N/A	#N/A	#N/A	#N/A	-0.432579	1.11395e-05	#N/A	#N/A	-0.632729	5.396e-08
C1_14070W	chi-1a	#N/A	#N/A	#N/A	#N/A	#N/A	#N/A	#N/A	#N/A	#N/A	#N/A	#N/A	#N/A
C1_06240W	chi-1b	#N/A	#N/A	#N/A	#N/A	#N/A	#N/A	#N/A	#N/A	#N/A	#N/A	#N/A	#N/A
C4_05710W	chi-4a	#N/A	#N/A	#N/A	#N/A	#N/A	#N/A	#N/A	#N/A	#N/A	#N/A	#N/A	#N/A
C5_00720W	chi-5a	#N/A	#N/A	#N/A	#N/A	#N/A	#N/A	#N/A	#N/A	#N/A	#N/A	#N/A	#N/A
C5_03220C	chi-5b	#N/A	#N/A	#N/A	#N/A	#N/A	#N/A	#N/A	#N/A	#N/A	#N/A	#N/A	#N/A
C6_04660C	chi-6a	#N/A	#N/A	#N/A	#N/A	#N/A	#N/A	#N/A	#N/A	#N/A	#N/A	#N/A	#N/A
C2_03320W	CHK1	#N/A	#N/A	-0.336347	0.0258784	#N/A	#N/A	-0.741936	1.18292e-07	-0.23336	0.0999389	-0.844466	2.46994e-07
C1_04570C	CHL4	#N/A	#N/A	#N/A	#N/A	#N/A	#N/A	#N/A	#N/A	#N/A	#N/A	#N/A	#N/A
C1_11240C	CHO1	#N/A	#N/A	0.277174	0.379377	#N/A	#N/A	-0.602769	5.96561e-06	#N/A	#N/A	-0.531554	7.6196e-05
CR_02540W	CHO2	0.234451	0.0137288	#N/A	#N/A	#N/A	#N/A	#N/A	#N/A	#N/A	#N/A	0.932955	1.28233e-17
C1_12600C	CHR1	0.270924	0.020888	#N/A	#N/A	#N/A	#N/A	0.37845	0.00814489	0.305348	0.00493244	0.536454	0.00417419
C7_02770W	CHS1	0.153259	0.10281	#N/A	#N/A	0.264978	0.00400664	-0.232463	0.0488371	0.271052	0.00245093	-0.549134	0.000480353
CR_09020C	CHS2	#N/A	#N/A	#N/A	#N/A	#N/A	#N/A	#N/A	#N/A	#N/A	#N/A	#N/A	#N/A
C1_13110C	CHS3	#N/A	#N/A	0.225274	0.310626	0.139086	0.20045	0.270679	0.0184036	#N/A	#N/A	#N/A	#N/A
C3_05700W	CHS4	#N/A	#N/A	#N/A	#N/A	0.338362	0.0126119	0.766384	1.31438e-08	0.298162	0.00618733	0.390963	0.00812645
C2_04140W	CHS5	#N/A	#N/A	#N/A	#N/A	#N/A	#N/A	-0.595652	2.06555e-11	#N/A	#N/A	-0.756594	1.50122e-17
C7_03060C	CHS6	#N/A	#N/A	#N/A	#N/A	#N/A	#N/A	#N/A	#N/A	#N/A	#N/A	-0.456665	0.000155632
C1_06010W	CHS7	#N/A	#N/A	0.2934	0.308877	#N/A	#N/A	#N/A	#N/A	#N/A	#N/A	#N/A	#N/A
C3_00710W	CHS8	-0.343185	1.18922e-06	#N/A	#N/A	0.135741	0.24513	#N/A	#N/A	#N/A	#N/A	-0.482777	6.35156e-07
CR_00180C	CHT1	#N/A	#N/A	#N/A	#N/A	#N/A	#N/A	1.74592	0.0329009	#N/A	#N/A	#N/A	#N/A
C5_04130C	CHT2	0.35129	2.27117e-05	-1.01212	1.65945e-05	#N/A	#N/A	-2.014	4.09248e-72	-0.234359	0.0278134	-2.36027	2.23648e-63
CR_10110W	CHT3	#N/A	#N/A	-0.878424	0.262928	#N/A	#N/A	#N/A	#N/A	#N/A	#N/A	#N/A	#N/A
C2_02010C	CHT4	#N/A	#N/A	#N/A	#N/A	#N/A	#N/A	-0.774771	2.98142e-06	-0.404594	0.0150165	-1.41557	4.98249e-20
C6_01170W	CIC1	0.405121	2.69325e-05	#N/A	#N/A	#N/A	#N/A	0.734076	1.37535e-07	0.438905	1.98002e-07	0.838513	1.48264e-10
C6_01070C	CIP1	-1.67399	1.38988e-35	#N/A	#N/A	0.334101	0.0367917	-3.27956	1.65661e-67	-0.448753	0.00117996	-3.13101	3.41671e-61
CR_02810W	CIRT4B	-0.819816	0.000196279	#N/A	#N/A	-0.927504	5.31511e-05	#N/A	#N/A	-1.30285	9.44808e-09	1.01705	3.72419e-06
C1_00550W	CIS2	#N/A	#N/A	#N/A	#N/A	#N/A	#N/A	#N/A	#N/A	#N/A	#N/A	#N/A	#N/A
CR_03500W	CIT1	0.48419	0.0125704	0.258187	0.138672	#N/A	#N/A	-0.599681	0.00012554	0.287525	0.0115851	1.05891	8.7113e-17
CR_10660W	CKA1	#N/A	#N/A	#N/A	#N/A	#N/A	#N/A	#N/A	#N/A	#N/A	#N/A	#N/A	#N/A
C2_04980C	CKA2	0.205436	0.0948732	#N/A	#N/A	#N/A	#N/A	#N/A	#N/A	#N/A	#N/A	#N/A	#N/A
C2_00300C	CKB1	#N/A	#N/A	#N/A	#N/A	#N/A	#N/A	1.6172	4.05486e-05	#N/A	#N/A	1.01062	0.0219616
C5_02760W	CKB2	#N/A	#N/A	#N/A	#N/A	#N/A	#N/A	#N/A	#N/A	#N/A	#N/A	#N/A	#N/A
C5_04070C	CKS1	#N/A	#N/A	#N/A	#N/A	#N/A	#N/A	#N/A	#N/A	#N/A	#N/A	-0.286195	0.048864
C1_10210C	CLA4	0.203455	0.0275979	#N/A	#N/A	#N/A	#N/A	-0.457157	0.000511763	#N/A	#N/A	-0.858132	6.58621e-08
C2_01410C	CLB2	#N/A	#N/A	#N/A	#N/A	#N/A	#N/A	1.0387	0.00385604	#N/A	#N/A	1.06276	0.000717983
C7_03940C	CLB4	#N/A	#N/A	#N/A	#N/A	#N/A	#N/A	1.45676	0.00277411	#N/A	#N/A	#N/A	#N/A
C4_01980C	CLC1	#N/A	#N/A	#N/A	#N/A	#N/A	#N/A	0.500567	0.0851492	#N/A	#N/A	#N/A	#N/A
CR_07240C	CLG1	-0.207763	0.0161688	#N/A	#N/A	#N/A	#N/A	0.43416	0.0104192	-0.256213	0.000566973	#N/A	#N/A
C5_01100C	CLN3	#N/A	#N/A	#N/A	#N/A	#N/A	#N/A	#N/A	#N/A	#N/A	#N/A	#N/A	#N/A
C4_06030W	CMD1	#N/A	#N/A	#N/A	#N/A	#N/A	#N/A	-0.280274	0.00113604	#N/A	#N/A	-0.431959	1.21636e-05
C3_04550C	CMK1	#N/A	#N/A	#N/A	#N/A	#N/A	#N/A	1.13341	0.036743	#N/A	#N/A	#N/A	#N/A
C2_10260C	CMK2	#N/A	#N/A	#N/A	#N/A	#N/A	#N/A	-0.398514	0.0470194	#N/A	#N/A	-0.617725	1.63219e-05
C1_00730C	CMP1	#N/A	#N/A	#N/A	#N/A	#N/A	#N/A	-0.538559	1.6747e-06	#N/A	#N/A	-0.611655	6.63299e-08
C5_05160C	CNB1	#N/A	#N/A	#N/A	#N/A	#N/A	#N/A	-0.263096	0.0125763	#N/A	#N/A	0.493157	1.4894e-07
C4_00040W	CNH1	-0.165448	0.0440683	#N/A	#N/A	#N/A	#N/A	#N/A	#N/A	#N/A	#N/A	-0.229507	0.0335088
C1_00560W	CNS1	#N/A	#N/A	#N/A	#N/A	#N/A	#N/A	0.917518	0.0938195	#N/A	#N/A	1.2544	0.00297547
C2_06020W	CNT	-0.177359	0.0298502	#N/A	#N/A	#N/A	#N/A	0.619446	0.000181892	#N/A	#N/A	0.746523	6.9914e-06
CM_00330W	COB	#N/A	#N/A	#N/A	#N/A	#N/A	#N/A	#N/A	#N/A	#N/A	#N/A	#N/A	#N/A
C5_00370W	COF1	#N/A	#N/A	0.497047	0.316773	#N/A	#N/A	0.507575	0.00320789	1.62007	0.0385124	0.465141	0.014848
C2_05680W	COG4	#N/A	#N/A	#N/A	#N/A	#N/A	#N/A	0.869181	0.0822395	#N/A	#N/A	#N/A	#N/A
C1_07900W	COI1	0.695221	6.1652e-24	#N/A	#N/A	#N/A	#N/A	-0.678933	6.99246e-12	0.329538	1.18386e-06	-1.93821	1.62085e-82
C6_01840C	COQ3	#N/A	#N/A	#N/A	#N/A	#N/A	#N/A	#N/A	#N/A	#N/A	#N/A	#N/A	#N/A
C1_03160C	COQ4	-0.620484	2.08589e-07	#N/A	#N/A	-0.229265	0.248194	#N/A	#N/A	-0.532195	1.30587e-05	#N/A	#N/A
C2_05470W	COQ5	#N/A	#N/A	#N/A	#N/A	#N/A	#N/A	#N/A	#N/A	#N/A	#N/A	#N/A	#N/A
C1_03550C	COQ6	-0.861786	2.17191e-28	#N/A	#N/A	-0.173153	0.214344	#N/A	#N/A	-0.65518	1.28671e-12	#N/A	#N/A
CM_00210W	COX1	#N/A	#N/A	#N/A	#N/A	#N/A	#N/A	#N/A	#N/A	#N/A	#N/A	#N/A	#N/A
C4_04310W	COX11	#N/A	#N/A	#N/A	#N/A	#N/A	#N/A	#N/A	#N/A	#N/A	#N/A	#N/A	#N/A
C2_01590W	COX13	-0.212062	0.00304555	#N/A	#N/A	#N/A	#N/A	0.223357	0.0338219	-0.281124	5.31243e-05	#N/A	#N/A
C6_00720C	COX15	-0.508834	2.45414e-07	#N/A	#N/A	#N/A	#N/A	1.566	7.18929e-17	-0.331341	0.00382881	1.61357	9.15307e-24
C2_01180W	COX17	0.314702	0.0199212	#N/A	#N/A	#N/A	#N/A	#N/A	#N/A	#N/A	#N/A	-0.472067	0.0308836
C1_13410W	COX19	#N/A	#N/A	#N/A	#N/A	#N/A	#N/A	#N/A	#N/A	#N/A	#N/A	#N/A	#N/A
CM_00030W	COX2	#N/A	#N/A	#N/A	#N/A	#N/A	#N/A	5.79763	1	#N/A	#N/A	#N/A	#N/A
CM_00070C	COX3A	#N/A	#N/A	#N/A	#N/A	#N/A	#N/A	#N/A	#N/A	#N/A	#N/A	#N/A	#N/A
CM_00520W	COX3B	#N/A	#N/A	#N/A	#N/A	#N/A	#N/A	#N/A	#N/A	#N/A	#N/A	#N/A	#N/A
C2_01620W	COX4	#N/A	#N/A	#N/A	#N/A	#N/A	#N/A	1.39904	7.89324e-10	#N/A	#N/A	1.31377	2.74839e-08
C1_09030C	COX5	0.249618	0.0181603	#N/A	#N/A	0.376311	0.00157594	0.688431	4.9458e-09	#N/A	#N/A	0.532081	7.2711e-06
C2_03470C	COX6	-0.225804	0.000370617	#N/A	#N/A	#N/A	#N/A	0.617396	1.55078e-11	-0.266694	1.50686e-05	0.571473	5.29233e-10
C3_02400C	COX7	0.279688	0.00806029	#N/A	#N/A	#N/A	#N/A	0.541692	2.17201e-07	#N/A	#N/A	0.498691	5.32991e-05
C2_05920C	COX8	-0.135579	0.135032	#N/A	#N/A	#N/A	#N/A	0.220572	0.0328612	#N/A	#N/A	#N/A	#N/A
C2_05930W	COX9	#N/A	#N/A	#N/A	#N/A	#N/A	#N/A	0.37247	0.000241994	-0.178557	0.0261106	#N/A	#N/A
C4_01550C	CPA1	-1.17109	1.84228e-08	#N/A	#N/A	0.489752	0.0118922	-0.451061	0.0709015	-0.725807	0.000440981	0.622898	0.0448225
CR_01330W	CPA2	-0.977274	4.90614e-08	-0.567159	0.341008	0.606731	5.33421e-07	-1.16196	5.71137e-10	-0.251474	0.130032	#N/A	#N/A
C1_07370C	CPH1	-0.64912	1.32737e-16	#N/A	#N/A	0.147964	0.319271	#N/A	#N/A	-0.462297	1.3127e-08	-0.908322	1.86549e-13
C6_00280W	CPH2	-1.00607	7.16453e-58	-0.379928	0.0666415	#N/A	#N/A	0.733232	2.17081e-06	-0.767572	7.40246e-24	0.330539	0.0473472
C1_10000C	CPP1	-0.955669	3.89471e-30	0.329109	0.125299	#N/A	#N/A	1.21871	5.49733e-15	-0.805222	7.28906e-24	0.375023	0.00711343
C2_02320C	CPR3	#N/A	#N/A	#N/A	#N/A	#N/A	#N/A	-0.485008	1.3465e-05	#N/A	#N/A	-0.38521	0.000486645
CR_10670W	CPR6	#N/A	#N/A	-0.434864	0.375155	#N/A	#N/A	#N/A	#N/A	#N/A	#N/A	#N/A	#N/A
C7_03360W	CPY1	#N/A	#N/A	#N/A	#N/A	#N/A	#N/A	-1.34543	4.76743e-30	-0.185839	0.0505817	-1.34746	8.4357e-23
CR_01980C	CRC1	#N/A	#N/A	#N/A	#N/A	#N/A	#N/A	#N/A	#N/A	#N/A	#N/A	0.687961	0.0310021
C4_01160W	CRD2	#N/A	#N/A	1.06829	0.000360173	0.505745	0.165248	1.98748	1.72563e-20	#N/A	#N/A	2.25347	3.64005e-40
CR_04960C	CRG1	#N/A	#N/A	-0.315215	0.344014	#N/A	#N/A	#N/A	#N/A	-0.485857	0.0363517	1.07076	1.85979e-06
C4_02900C	CRH11	-0.465156	1.87369e-07	#N/A	#N/A	0.41252	4.44322e-07	0.455168	0.000167863	-0.241616	0.00225731	-0.691762	7.66297e-08
C5_04800W	CRH12	-0.615819	0.000790782	#N/A	#N/A	#N/A	#N/A	0.699413	0.0099164	-0.443743	0.0270873	0.787046	5.70525e-05
C2_04930C	CRK1	#N/A	#N/A	#N/A	#N/A	#N/A	#N/A	-0.391865	0.000389929	#N/A	#N/A	-0.3936	0.000144636
C1_01420C	CRL1	#N/A	#N/A	0.69533	1.29834e-07	#N/A	#N/A	#N/A	#N/A	0.329971	0.000149605	#N/A	#N/A
CR_00520C	CRM1	#N/A	#N/A	#N/A	#N/A	#N/A	#N/A	0.966068	0.000305743	#N/A	#N/A	0.617258	0.0630928
C7_01850C	CRN1	#N/A	#N/A	#N/A	#N/A	#N/A	#N/A	1.44844	0.000122112	-0.45398	0.0981107	#N/A	#N/A
C1_09250W	CRP1	-1.00122	3.56234e-35	#N/A	#N/A	#N/A	#N/A	0.612676	0.0132612	-0.461581	0.145846	0.732232	0.000149316
C3_05780C	CRZ1	#N/A	#N/A	#N/A	#N/A	#N/A	#N/A	#N/A	#N/A	#N/A	#N/A	#N/A	#N/A
CR_07060C	CRZ2	#N/A	#N/A	#N/A	#N/A	3.49155	1.65886e-11	#N/A	#N/A	#N/A	#N/A	2.32233	0.0014452
C7_00090C	CSA1	#N/A	#N/A	-2.50363	1.51214e-52	-0.487044	0.225563	-1.23481	4.10754e-12	-2.14494	1.19721e-17	-4.40125	2.37243e-76
C4_06920C	CSA2	2.87303	2.03575e-05	#N/A	#N/A	#N/A	#N/A	#N/A	#N/A	#N/A	#N/A	-4.28547	0.0435623
C3_03890W	CSC25	#N/A	#N/A	#N/A	#N/A	#N/A	#N/A	-0.453954	0.00196946	#N/A	#N/A	-0.730249	3.33144e-07
C3_00860W	CSE4	#N/A	#N/A	#N/A	#N/A	#N/A	#N/A	#N/A	#N/A	#N/A	#N/A	-0.371016	0.00701338
C1_04020C	CSH1	-1.67847	1.44904e-114	#N/A	#N/A	0.158144	0.20045	-2.91828	2.54265e-83	-0.368419	1.6071e-05	-3.16847	3.25338e-95
C4_03390W	CSH3	#N/A	#N/A	#N/A	#N/A	#N/A	#N/A	-0.387631	0.000769413	#N/A	#N/A	-0.487119	1.08261e-06
C1_12310C	CSI2	0.384949	0.000138482	#N/A	#N/A	#N/A	#N/A	0.609329	2.80647e-06	0.532082	1.71357e-08	0.825078	3.38375e-07
C1_14010W	CSK1	#N/A	#N/A	#N/A	#N/A	#N/A	#N/A	#N/A	#N/A	#N/A	#N/A	#N/A	#N/A
CR_10740W	CSM1	#N/A	#N/A	#N/A	#N/A	#N/A	#N/A	#N/A	#N/A	#N/A	#N/A	#N/A	#N/A
C2_06130W	CSM3	#N/A	#N/A	#N/A	#N/A	#N/A	#N/A	#N/A	#N/A	#N/A	#N/A	#N/A	#N/A
C4_06510C	CSO99	#N/A	#N/A	#N/A	#N/A	#N/A	#N/A	0.492431	0.0021403	#N/A	#N/A	0.344955	0.0609674
CR_05430W	CSP1	#N/A	#N/A	#N/A	#N/A	#N/A	#N/A	#N/A	#N/A	#N/A	#N/A	0.803214	0.00238839
C4_00720W	CSP2	-0.887312	1.39099e-12	#N/A	#N/A	#N/A	#N/A	0.514614	0.000332869	-0.506509	0.000113478	0.444058	0.00335468
CR_01470W	CSP37	0.427987	0.000576588	1.05728	0.00296341	-0.471652	0.000831836	-2.60626	2.12327e-24	#N/A	#N/A	-0.782123	0.0025654
C4_04850C	CSR1	-0.387405	3.20581e-05	#N/A	#N/A	-0.326934	0.00138464	-2.45709	1.66589e-69	-0.615915	4.97886e-12	-2.67549	3.68507e-54
C5_02340C	CST20	#N/A	#N/A	#N/A	#N/A	#N/A	#N/A	0.761443	0.0231223	#N/A	#N/A	#N/A	#N/A
C6_04430W	CST5	-0.391811	0.00575412	#N/A	#N/A	#N/A	#N/A	#N/A	#N/A	-0.461455	0.00148662	-0.995653	4.32945e-08
C6_01830W	CTA1	#N/A	#N/A	#N/A	#N/A	#N/A	#N/A	-0.44998	0.000241334	#N/A	#N/A	-0.512787	0.0005611
C1_00040W	CTA2	-0.32199	5.60969e-06	#N/A	#N/A	#N/A	#N/A	0.547786	9.21718e-06	#N/A	#N/A	0.458649	0.00133918
C5_05500C	CTA24	-0.554384	8.61044e-20	-0.416008	0.00127011	#N/A	#N/A	-0.379851	0.00113713	-0.541848	7.05336e-18	-1.06787	1.34363e-20
CR_10860C	CTA26	-0.216144	0.0135791	#N/A	#N/A	#N/A	#N/A	0.269593	0.0453212	#N/A	#N/A	#N/A	#N/A
C1_11540C	CTA3	-0.167016	0.0466003	#N/A	#N/A	#N/A	#N/A	-0.443115	3.2509e-06	#N/A	#N/A	-0.633304	5.35899e-12
C3_05930W	CTA4	#N/A	#N/A	#N/A	#N/A	#N/A	#N/A	#N/A	#N/A	#N/A	#N/A	#N/A	#N/A
C4_07070W	CTA6	#N/A	#N/A	#N/A	#N/A	#N/A	#N/A	-0.461016	0.000245472	#N/A	#N/A	-0.57217	1.59595e-05
C5_02700W	CTA7	#N/A	#N/A	#N/A	#N/A	#N/A	#N/A	-0.459766	0.000155985	#N/A	#N/A	-0.554992	4.66981e-07
C1_09170W	CTA8	#N/A	#N/A	#N/A	#N/A	#N/A	#N/A	-0.520428	0.00131688	#N/A	#N/A	-0.385466	0.023949
C1_01270W	CTA9	-0.231597	0.021334	#N/A	#N/A	#N/A	#N/A	#N/A	#N/A	-0.298759	0.00214571	#N/A	#N/A
C2_01890W	CTF1	0.749735	4.78317e-12	#N/A	#N/A	#N/A	#N/A	-0.502791	0.0282539	0.353347	0.0028671	-0.408756	0.0671622
CR_01150C	CTF18	#N/A	#N/A	#N/A	#N/A	#N/A	#N/A	#N/A	#N/A	#N/A	#N/A	#N/A	#N/A
C6_02130C	CTF5	#N/A	#N/A	0.269819	0.354547	#N/A	#N/A	#N/A	#N/A	#N/A	#N/A	#N/A	#N/A
C5_00740W	CTF8	#N/A	#N/A	#N/A	#N/A	#N/A	#N/A	0.390402	0.0602324	#N/A	#N/A	#N/A	#N/A
CR_10360C	CTM1	-0.460828	0.0426532	#N/A	#N/A	#N/A	#N/A	0.52978	0.0349592	#N/A	#N/A	#N/A	#N/A
C1_01740W	CTN1	#N/A	#N/A	#N/A	#N/A	#N/A	#N/A	0.992394	0.0144797	#N/A	#N/A	2.37323	2.33269e-05
C3_04000C	CTN3	#N/A	#N/A	#N/A	#N/A	#N/A	#N/A	2.54202	4.14657e-12	-1.26984	0.000566956	3.95407	1.3425e-44
C3_04270C	CTP1	0.248743	0.00950982	#N/A	#N/A	#N/A	#N/A	#N/A	#N/A	#N/A	#N/A	#N/A	#N/A
C6_00790C	CTR1	-0.779094	7.24179e-11	#N/A	#N/A	-0.44814	0.00596893	-2.1851	2.65436e-26	-1.42294	0.00586624	-2.66215	4.70035e-39
C1_08620W	CTR2	-0.186296	0.0901754	#N/A	#N/A	#N/A	#N/A	-0.328999	0.0246207	#N/A	#N/A	-0.828198	4.47829e-13
C1_05170C	CUE5	-0.131535	0.0990636	#N/A	#N/A	#N/A	#N/A	-0.408326	0.00126389	-0.224642	0.0039961	-0.677525	2.4027e-08
C5_04560C	CUP1	0.554434	3.56639e-11	#N/A	#N/A	-0.972062	5.168e-05	-1.01877	9.49635e-11	-0.491062	2.2879e-07	-1.05568	5.10415e-09
C1_13640W	CUP2	#N/A	#N/A	#N/A	#N/A	#N/A	#N/A	#N/A	#N/A	#N/A	#N/A	#N/A	#N/A
C3_04390W	CUP5	#N/A	#N/A	#N/A	#N/A	#N/A	#N/A	0.42095	0.00787668	#N/A	#N/A	0.385007	0.0152067
C7_02040C	CUP9	-1.09373	0.0338881	-1.45518	2.95982e-07	#N/A	#N/A	-0.656447	0.0151201	-0.801174	0.0452766	-1.25356	0.0642935
C2_10100W	CWC22	#N/A	#N/A	#N/A	#N/A	#N/A	#N/A	#N/A	#N/A	#N/A	#N/A	#N/A	#N/A
C4_06100W	CWH41	#N/A	#N/A	#N/A	#N/A	#N/A	#N/A	-0.66724	1.18815e-07	#N/A	#N/A	-0.955117	6.97743e-18
CR_01290C	CWH43	#N/A	#N/A	#N/A	#N/A	#N/A	#N/A	#N/A	#N/A	-0.270621	0.129156	#N/A	#N/A
C1_02250W	CWH8	2.60829	1.60612e-166	1.2441	8.63984e-19	1.63124	8.99249e-45	-0.515627	7.84357e-05	2.77958	1.25322e-181	0.342429	0.0155801
CR_05530C	CWT1	#N/A	#N/A	#N/A	#N/A	#N/A	#N/A	#N/A	#N/A	#N/A	#N/A	0.483512	0.0216253
C1_13630W	CYB2	#N/A	#N/A	#N/A	#N/A	#N/A	#N/A	#N/A	#N/A	#N/A	#N/A	3.75081	1.42987e-05
C7_00700W	CYB5	-0.432976	0.010215	#N/A	#N/A	#N/A	#N/A	1.16674	7.11574e-06	-0.282677	0.0973612	1.56197	1.64771e-19
C2_10110W	CYC1	0.395668	0.00213471	0.435639	0.19593	#N/A	#N/A	1.92148	4.20539e-31	#N/A	#N/A	1.93858	2.6987e-31
C5_01130W	CYC3	0.348078	8.24981e-05	#N/A	#N/A	#N/A	#N/A	0.528656	0.000599359	0.431896	5.86691e-07	0.715473	1.52756e-05
C1_06690W	CYK3	#N/A	#N/A	0.347921	0.218888	#N/A	#N/A	#N/A	#N/A	#N/A	#N/A	#N/A	#N/A
C3_06230W	CYM1	#N/A	#N/A	#N/A	#N/A	#N/A	#N/A	#N/A	#N/A	#N/A	#N/A	#N/A	#N/A
C7_02380C	CYP1	-0.272708	4.93786e-05	#N/A	#N/A	-0.151401	0.175298	#N/A	#N/A	-0.319508	7.22119e-06	#N/A	#N/A
C3_06360C	CYP5	#N/A	#N/A	#N/A	#N/A	#N/A	#N/A	#N/A	#N/A	#N/A	#N/A	#N/A	#N/A
C7_03070C	CYR1	#N/A	#N/A	#N/A	#N/A	#N/A	#N/A	-0.32274	0.00460796	#N/A	#N/A	-0.546082	6.14292e-08
CR_08340W	CYS3	#N/A	#N/A	#N/A	#N/A	#N/A	#N/A	0.456899	4.12687e-05	#N/A	#N/A	0.461041	0.00996416
C1_01870C	CYS4	#N/A	#N/A	#N/A	#N/A	#N/A	#N/A	#N/A	#N/A	#N/A	#N/A	#N/A	#N/A
C2_04950C	CYT1	0.201648	0.00233531	#N/A	#N/A	#N/A	#N/A	0.794634	2.26366e-13	0.195208	0.00685759	0.90943	1.24873e-23
C4_02130W	CYT2	#N/A	#N/A	#N/A	#N/A	#N/A	#N/A	#N/A	#N/A	#N/A	#N/A	1.43315	0.0485947
C4_06820C	CZF1	-0.60971	9.31296e-06	-0.95718	0.000202444	-0.604249	2.67898e-06	-0.517499	0.0328803	-1.50219	1.04778e-30	-1.53388	2.62934e-12
C6_04600W	DAC1	-0.224791	0.0550962	#N/A	#N/A	#N/A	#N/A	-0.801417	4.339e-08	#N/A	#N/A	-0.890543	2.45826e-09
C1_13710C	DAD1	#N/A	#N/A	#N/A	#N/A	#N/A	#N/A	#N/A	#N/A	#N/A	#N/A	#N/A	#N/A
C2_05210W	DAD2	#N/A	#N/A	#N/A	#N/A	#N/A	#N/A	#N/A	#N/A	#N/A	#N/A	#N/A	#N/A
CR_06160C	DAD3	#N/A	#N/A	#N/A	#N/A	#N/A	#N/A	-0.422252	0.0627736	#N/A	#N/A	0.401696	0.05772
CR_08010W	DAD4	-0.259923	0.0356106	0.308151	0.233941	#N/A	#N/A	#N/A	#N/A	-0.249715	0.0616913	#N/A	#N/A
C4_01010C	DAG7	3.12772	8.25639e-155	4.48833	1.47568e-45	1.11333	3.8375e-10	4.00047	2.07718e-43	4.2825	1.86018e-284	6.08143	0
C1_09190C	DAK2	-1.12908	3.83379e-50	#N/A	#N/A	#N/A	#N/A	0.888788	1.08763e-05	-0.712631	1.82471e-14	0.998699	2.10307e-07
C3_00180C	DAL1	#N/A	#N/A	#N/A	#N/A	#N/A	#N/A	#N/A	#N/A	#N/A	#N/A	#N/A	#N/A
C3_03140C	DAL4	#N/A	#N/A	-0.46488	0.255477	#N/A	#N/A	-0.785757	0.00132798	#N/A	#N/A	-1.18083	9.65005e-07
C3_03120C	DAL5	#N/A	#N/A	#N/A	#N/A	#N/A	#N/A	#N/A	#N/A	#N/A	#N/A	#N/A	#N/A
C5_01670W	DAL52	#N/A	#N/A	#N/A	#N/A	#N/A	#N/A	#N/A	#N/A	#N/A	#N/A	#N/A	#N/A
C1_13850C	DAL7	#N/A	#N/A	#N/A	#N/A	#N/A	#N/A	#N/A	#N/A	#N/A	#N/A	#N/A	#N/A
C3_04160W	DAL8	-0.475332	0.126033	-0.878903	0.00164323	#N/A	#N/A	#N/A	#N/A	-0.54313	0.0786244	-0.910411	0.000300938
CR_01030W	DAL81	#N/A	#N/A	#N/A	#N/A	#N/A	#N/A	#N/A	#N/A	#N/A	#N/A	1.88877	0.00397697
C3_03640W	DAL9	#N/A	#N/A	#N/A	#N/A	#N/A	#N/A	#N/A	#N/A	#N/A	#N/A	#N/A	#N/A
C1_09730W	DAM1	#N/A	#N/A	#N/A	#N/A	#N/A	#N/A	#N/A	#N/A	#N/A	#N/A	#N/A	#N/A
C1_03670C	DAO1	#N/A	#N/A	0.264307	0.160934	#N/A	#N/A	-0.421382	0.000843284	#N/A	#N/A	-0.673389	2.49604e-07
C4_03380C	DAO2	#N/A	#N/A	#N/A	#N/A	0.207026	0.240301	#N/A	#N/A	#N/A	#N/A	#N/A	#N/A
CR_04060C	DAP1	-1.02159	2.12047e-14	#N/A	#N/A	#N/A	#N/A	0.689621	0.000633755	-0.790256	3.01337e-09	1.69288	8.36235e-32
C5_02970W	DAP2	#N/A	#N/A	#N/A	#N/A	#N/A	#N/A	-0.288328	0.00934421	#N/A	#N/A	-0.414791	0.00239856
C2_06670C	DBF2	0.381495	0.0100516	0.298898	0.173034	#N/A	#N/A	#N/A	#N/A	0.385199	0.0218896	#N/A	#N/A
C7_02950C	DBF4	#N/A	#N/A	#N/A	#N/A	#N/A	#N/A	#N/A	#N/A	#N/A	#N/A	#N/A	#N/A
CR_02530W	DBP2	#N/A	#N/A	-0.579823	0.151437	#N/A	#N/A	#N/A	#N/A	#N/A	#N/A	1.27774	1.76261e-13
C1_10030W	DBP3	0.314805	3.12536e-05	#N/A	#N/A	-0.174804	0.184954	0.848282	8.11239e-08	0.348667	2.3772e-06	1.03348	4.96288e-09
C3_01860C	DBP5	#N/A	#N/A	#N/A	#N/A	#N/A	#N/A	#N/A	#N/A	#N/A	#N/A	#N/A	#N/A
C7_01200C	DBP7	#N/A	#N/A	#N/A	#N/A	#N/A	#N/A	1.07878	0.047562	#N/A	#N/A	1.4012	0.00347535
CR_05630W	DBP8	0.272698	0.0341616	#N/A	#N/A	#N/A	#N/A	0.615469	0.00444435	0.474883	4.72192e-05	1.77503	1.30339e-15
C6_02050W	DBR1	#N/A	#N/A	#N/A	#N/A	#N/A	#N/A	#N/A	#N/A	#N/A	#N/A	#N/A	#N/A
C7_00370W	DCC1	#N/A	#N/A	#N/A	#N/A	#N/A	#N/A	#N/A	#N/A	#N/A	#N/A	#N/A	#N/A
C3_02550C	DCG1	#N/A	#N/A	0.247329	0.311749	#N/A	#N/A	#N/A	#N/A	#N/A	#N/A	-0.483262	0.0065033
C2_04050C	DCK1	#N/A	#N/A	#N/A	#N/A	#N/A	#N/A	0.363615	0.0436349	-0.292116	0.0808602	#N/A	#N/A
C2_04040C	DCK2	-0.37416	0.000194953	#N/A	#N/A	-0.173028	0.320859	#N/A	#N/A	-0.341844	0.000622137	-0.388978	0.0142337
CR_08120C	DCP2	#N/A	#N/A	#N/A	#N/A	#N/A	#N/A	-0.411774	0.000196514	#N/A	#N/A	-0.365088	0.000951916
C4_04830W	DCR1	#N/A	#N/A	#N/A	#N/A	#N/A	#N/A	#N/A	#N/A	#N/A	#N/A	#N/A	#N/A
C2_01360C	DCW1	#N/A	#N/A	#N/A	#N/A	#N/A	#N/A	#N/A	#N/A	#N/A	#N/A	#N/A	#N/A
C3_02560W	DDC1	#N/A	#N/A	#N/A	#N/A	0.251685	0.280907	#N/A	#N/A	0.355834	0.0166669	#N/A	#N/A
C1_14420W	DDI1	#N/A	#N/A	#N/A	#N/A	#N/A	#N/A	1.19359	0.00763942	#N/A	#N/A	#N/A	#N/A
C2_09220W	DDR48	-1.38801	1.17954e-07	1.66143	0.258129	#N/A	#N/A	#N/A	#N/A	-1.27667	7.78749e-06	#N/A	#N/A
C3_06100C	DED1	#N/A	#N/A	#N/A	#N/A	#N/A	#N/A	1.57121	3.03382e-07	#N/A	#N/A	1.48408	3.91494e-06
C7_03670W	DED81	#N/A	#N/A	#N/A	#N/A	#N/A	#N/A	1.38419	4.30677e-08	#N/A	#N/A	1.75751	1.29816e-17
CR_09880W	DEF1	-1.02906	2.36443e-22	-1.44492	1.75345e-15	#N/A	#N/A	0.669884	0.000823685	-0.629069	2.50786e-14	#N/A	#N/A
CR_03490W	DEM1	-0.253248	0.0528414	#N/A	#N/A	#N/A	#N/A	#N/A	#N/A	-0.260811	0.0710233	0.749483	7.30588e-08
C5_05480W	DES1	-1.04148	2.75839e-34	#N/A	#N/A	#N/A	#N/A	1.57755	1.28517e-20	-0.749339	3.63854e-16	1.50614	9.97738e-32
C2_08970C	DFG10	-0.479944	0.000236775	#N/A	#N/A	#N/A	#N/A	-0.521259	0.000622704	-0.357115	0.0088775	-0.65537	5.39059e-06
C2_03400C	DFG16	-0.20529	0.111433	#N/A	#N/A	#N/A	#N/A	-0.26766	0.0702498	#N/A	#N/A	-0.475238	0.00106975
C2_00520W	DFG5	#N/A	#N/A	#N/A	#N/A	#N/A	#N/A	#N/A	#N/A	#N/A	#N/A	#N/A	#N/A
C7_00360W	DFI1	#N/A	#N/A	-0.649559	0.117501	#N/A	#N/A	0.890893	0.000642307	#N/A	#N/A	#N/A	#N/A
C7_03130C	DFR1	-0.415168	0.0170314	#N/A	#N/A	-0.689981	5.32334e-05	-1.11704	1.54763e-06	-1.03274	4.21951e-10	-1.13701	8.56374e-07
C1_07070C	DHH1	#N/A	#N/A	#N/A	#N/A	#N/A	#N/A	#N/A	#N/A	#N/A	#N/A	#N/A	#N/A
C3_05340W	DIE2	#N/A	#N/A	#N/A	#N/A	#N/A	#N/A	#N/A	#N/A	#N/A	#N/A	2.09112	0.0498724
C1_13730C	DIM1	#N/A	#N/A	#N/A	#N/A	-0.876634	0.280907	1.76969	0.0269439	#N/A	#N/A	2.89649	9.21956e-05
C1_08290C	DIP2	0.286073	0.00631335	#N/A	#N/A	#N/A	#N/A	0.838868	6.23254e-05	0.416307	2.19778e-05	1.04604	1.37615e-06
C1_02530C	DIP5	#N/A	#N/A	#N/A	#N/A	#N/A	#N/A	1.13983	0.00274308	#N/A	#N/A	1.13099	0.000426174
CR_04640W	DIT1	#N/A	#N/A	#N/A	#N/A	#N/A	#N/A	-0.524891	0.0130575	#N/A	#N/A	0.335224	0.0843432
CR_04630C	DIT2	#N/A	#N/A	#N/A	#N/A	0.220175	0.28148	-0.620614	1.26237e-05	#N/A	#N/A	#N/A	#N/A
C1_10480W	DJP1	0.161333	0.155446	#N/A	#N/A	#N/A	#N/A	-0.346847	0.00425721	0.220775	0.0380459	-0.634609	9.38853e-07
C2_02980C	DLD1	#N/A	#N/A	#N/A	#N/A	#N/A	#N/A	-0.497261	0.00469313	#N/A	#N/A	#N/A	#N/A
C3_07360W	DLD2	#N/A	#N/A	#N/A	#N/A	#N/A	#N/A	#N/A	#N/A	#N/A	#N/A	#N/A	#N/A
C1_12560C	DLH1	#N/A	#N/A	#N/A	#N/A	#N/A	#N/A	#N/A	#N/A	#N/A	#N/A	#N/A	#N/A
C6_00320C	DNA2	#N/A	#N/A	#N/A	#N/A	#N/A	#N/A	#N/A	#N/A	#N/A	#N/A	#N/A	#N/A
C3_05520C	DNM1	#N/A	#N/A	#N/A	#N/A	#N/A	#N/A	1.14027	4.49857e-05	#N/A	#N/A	1.05763	5.95536e-05
C1_09660W	DOA1	-0.246134	0.0446052	#N/A	#N/A	#N/A	#N/A	-0.594341	0.000629262	-0.21834	0.0916302	-0.834309	7.80112e-07
C1_14000C	DOA4	#N/A	#N/A	#N/A	#N/A	#N/A	#N/A	#N/A	#N/A	#N/A	#N/A	#N/A	#N/A
C6_01900C	DOG1	-0.276701	0.00366282	0.204477	0.366778	-0.187448	0.216793	-0.248302	0.0336706	-0.368543	0.000111964	-0.460606	0.00049538
C1_13920W	DOS2	#N/A	#N/A	#N/A	#N/A	#N/A	#N/A	#N/A	#N/A	#N/A	#N/A	#N/A	#N/A
C3_06300W	DOT1	#N/A	#N/A	#N/A	#N/A	#N/A	#N/A	1.21111	2.27094e-08	#N/A	#N/A	1.1816	9.00404e-08
C4_03440C	DOT4	0.270834	0.0526205	#N/A	#N/A	#N/A	#N/A	1.15393	3.81484e-17	#N/A	#N/A	1.23058	1.00045e-14
C3_00480C	DOT5	-1.30609	1.40141e-06	#N/A	#N/A	-0.765612	0.0198298	#N/A	#N/A	-1.76664	5.77638e-10	#N/A	#N/A
CR_01580C	DOT6	#N/A	#N/A	#N/A	#N/A	#N/A	#N/A	0.31388	0.0422293	#N/A	#N/A	1.14917	1.81232e-24
CR_09900C	DPB2	#N/A	#N/A	#N/A	#N/A	#N/A	#N/A	1.46158	0.0641694	#N/A	#N/A	1.42845	0.0518349
C2_00430C	DPB4	-0.170119	0.0902037	#N/A	#N/A	#N/A	#N/A	#N/A	#N/A	#N/A	#N/A	-0.239282	0.0416988
C1_08010W	DPM1	#N/A	#N/A	#N/A	#N/A	#N/A	#N/A	-0.663546	9.23098e-11	#N/A	#N/A	-0.965313	9.79444e-24
C6_00420W	DPM2	0.166341	0.0897356	#N/A	#N/A	#N/A	#N/A	-0.568316	1.17188e-08	0.206605	0.0164093	-0.814197	3.13755e-17
C4_01920W	DPM3	#N/A	#N/A	#N/A	#N/A	#N/A	#N/A	#N/A	#N/A	#N/A	#N/A	#N/A	#N/A
C1_11470C	DPP1	#N/A	#N/A	0.39693	0.25052	#N/A	#N/A	-0.771611	0.0073259	#N/A	#N/A	-0.768105	0.015009
C1_11640C	DPP2	#N/A	#N/A	#N/A	#N/A	#N/A	#N/A	#N/A	#N/A	#N/A	#N/A	-0.365077	0.0779142
C7_02500C	DPP3	#N/A	#N/A	#N/A	#N/A	#N/A	#N/A	-1.15256	2.0611e-16	#N/A	#N/A	-1.80833	1.41e-36
CR_03170W	DPS1-1	#N/A	#N/A	#N/A	#N/A	#N/A	#N/A	#N/A	#N/A	#N/A	#N/A	0.956707	3.91958e-20
C2_07260C	DQD1	-0.271242	0.00281129	#N/A	#N/A	#N/A	#N/A	#N/A	#N/A	-0.27328	0.00308484	-0.234884	0.0584429
CR_02650C	DRE2	0.892988	1.61217e-19	0.462195	0.124633	0.282821	0.0432986	#N/A	#N/A	0.869847	1.78878e-18	1.45923	4.83908e-14
C1_08100W	DRG1	#N/A	#N/A	#N/A	#N/A	#N/A	#N/A	#N/A	#N/A	#N/A	#N/A	#N/A	#N/A
CR_10550W	DRS1	0.61654	0.0156849	#N/A	#N/A	#N/A	#N/A	1.57209	4.04981e-11	0.45572	0.101514	1.44452	3.26923e-09
C2_08490W	DSE1	0.406844	0.000416204	#N/A	#N/A	#N/A	#N/A	-0.32189	0.00839016	0.358201	0.00129946	#N/A	#N/A
CR_06940W	DSL1	#N/A	#N/A	#N/A	#N/A	#N/A	#N/A	-0.545255	6.93032e-05	#N/A	#N/A	-0.872231	1.06839e-10
C3_03010C	DTD2	#N/A	#N/A	#N/A	#N/A	#N/A	#N/A	#N/A	#N/A	#N/A	#N/A	-0.764767	3.58473e-07
C7_03020C	DUG3	#N/A	#N/A	#N/A	#N/A	#N/A	#N/A	#N/A	#N/A	#N/A	#N/A	#N/A	#N/A
C5_05100C	DUN1	0.267507	0.0192636	#N/A	#N/A	#N/A	#N/A	#N/A	#N/A	0.25258	0.0304332	0.771891	1.10725e-10
C4_04220W	DUO1	#N/A	#N/A	#N/A	#N/A	#N/A	#N/A	#N/A	#N/A	#N/A	#N/A	#N/A	#N/A
C1_04660W	DUR1,2	#N/A	#N/A	#N/A	#N/A	-0.787321	7.82696e-05	-0.328213	0.0913429	#N/A	#N/A	1.14142	0.0399239
C1_04650W	DUR3	#N/A	#N/A	#N/A	#N/A	-1.80346	3.4365e-05	-0.889483	0.062493	#N/A	#N/A	1.70216	4.82173e-05
C1_13800C	DUR32	#N/A	#N/A	1.96265	0.268347	#N/A	#N/A	#N/A	#N/A	#N/A	#N/A	#N/A	#N/A
C3_04570C	DUR35	#N/A	#N/A	#N/A	#N/A	#N/A	#N/A	#N/A	#N/A	#N/A	#N/A	#N/A	#N/A
C4_00480W	DUR4	#N/A	#N/A	#N/A	#N/A	#N/A	#N/A	#N/A	#N/A	#N/A	#N/A	#N/A	#N/A
C1_13980C	DUR7	#N/A	#N/A	#N/A	#N/A	#N/A	#N/A	#N/A	#N/A	#N/A	#N/A	#N/A	#N/A
C5_00290W	DUS4	#N/A	#N/A	#N/A	#N/A	#N/A	#N/A	1.51564	0.045636	#N/A	#N/A	#N/A	#N/A
C1_01330C	DUT1	#N/A	#N/A	0.309144	0.0345697	#N/A	#N/A	0.358267	0.000556131	#N/A	#N/A	0.366008	0.00141148
C3_05210C	DYN1	#N/A	#N/A	#N/A	#N/A	#N/A	#N/A	0.683737	0.0264501	#N/A	#N/A	#N/A	#N/A
C2_08280W	EAF3	#N/A	#N/A	#N/A	#N/A	#N/A	#N/A	#N/A	#N/A	#N/A	#N/A	#N/A	#N/A
C1_08510W	EAF6	-0.341284	0.00977705	#N/A	#N/A	#N/A	#N/A	#N/A	#N/A	#N/A	#N/A	#N/A	#N/A
CR_04130C	EAF7	-0.274119	0.0227404	#N/A	#N/A	#N/A	#N/A	-0.552405	0.000510428	-0.214137	0.0958242	0.442517	0.00284063
C2_09530W	EAP1	-0.440637	0.00185817	#N/A	#N/A	1.90161	6.84386e-71	1.60042	2.68613e-21	-0.291663	0.0636957	-0.491936	0.00688873
C6_01180C	EBP1	#N/A	#N/A	#N/A	#N/A	#N/A	#N/A	0.990278	0.000394858	#N/A	#N/A	0.979741	0.000572887
C2_02880C	EBP7	#N/A	#N/A	0.400764	0.156738	#N/A	#N/A	-1.55688	1.52814e-08	#N/A	#N/A	-1.75761	1.24971e-17
C4_03470C	ECE1	-1.12922	0.00865841	-0.715052	0.00255257	-2.22088	1.33796e-11	-0.631234	0.000548777	-5.69446	1.16401e-58	-2.89934	1.50069e-73
CR_08690C	ECI1	#N/A	#N/A	#N/A	#N/A	-1.57664	0.198503	#N/A	#N/A	#N/A	#N/A	#N/A	#N/A
C4_04100C	ECM1	0.212301	0.0976932	#N/A	#N/A	#N/A	#N/A	0.926857	2.79713e-10	0.280704	0.0256326	1.00332	1.44941e-07
C3_03030C	ECM14	-0.193189	0.100026	#N/A	#N/A	#N/A	#N/A	#N/A	#N/A	#N/A	#N/A	#N/A	#N/A
C3_06480C	ECM15	#N/A	#N/A	#N/A	#N/A	#N/A	#N/A	#N/A	#N/A	#N/A	#N/A	#N/A	#N/A
C2_06170C	ECM17	#N/A	#N/A	#N/A	#N/A	#N/A	#N/A	2.36215	2.79505e-07	#N/A	#N/A	1.81524	0.000132124
C3_03630W	ECM18	#N/A	#N/A	#N/A	#N/A	#N/A	#N/A	#N/A	#N/A	#N/A	#N/A	-1.57348	0.00535247
C1_10180C	ECM21	-0.44793	0.00371786	#N/A	#N/A	#N/A	#N/A	#N/A	#N/A	#N/A	#N/A	#N/A	#N/A
CR_07530C	ECM22	0.393492	0.149172	0.719547	0.0310517	#N/A	#N/A	#N/A	#N/A	#N/A	#N/A	#N/A	#N/A
C1_13310W	ECM25	#N/A	#N/A	#N/A	#N/A	#N/A	#N/A	#N/A	#N/A	#N/A	#N/A	#N/A	#N/A
C3_07260C	ECM29	#N/A	#N/A	#N/A	#N/A	#N/A	#N/A	#N/A	#N/A	#N/A	#N/A	#N/A	#N/A
C2_02400W	ECM3	#N/A	#N/A	#N/A	#N/A	#N/A	#N/A	#N/A	#N/A	#N/A	#N/A	0.256787	0.0800203
C1_03190C	ECM33	-0.287395	0.00049813	#N/A	#N/A	0.151026	0.180964	0.220386	0.0202082	-0.211035	0.00144143	#N/A	#N/A
C5_02460C	ECM331	0.232342	0.0271247	2.64277	4.12573e-49	0.391182	5.00549e-09	2.25449	6.4544e-101	0.439825	8.58018e-09	2.69818	8.96402e-183
C4_03540C	ECM38	-0.789228	0.092393	-0.375543	0.281958	-0.306739	0.22822	-1.06786	2.95567e-06	-0.387704	0.0262786	-0.674072	0.00498531
C7_02970W	ECM39	#N/A	#N/A	#N/A	#N/A	#N/A	#N/A	-0.262273	0.0423385	#N/A	#N/A	-0.438342	0.000123802
CR_02130W	ECM4	#N/A	#N/A	0.557934	0.0550084	#N/A	#N/A	-1.05924	2.44654e-14	#N/A	#N/A	#N/A	#N/A
C7_02150C	ECM42	-1.26047	3.67679e-26	#N/A	#N/A	#N/A	#N/A	-0.374824	0.0468313	-0.809654	1.11628e-11	#N/A	#N/A
C4_00180W	ECM7	#N/A	#N/A	#N/A	#N/A	#N/A	#N/A	-0.455516	0.0271698	#N/A	#N/A	-0.486441	0.00148456
C4_05190C	EDC3	#N/A	#N/A	#N/A	#N/A	#N/A	#N/A	#N/A	#N/A	#N/A	#N/A	#N/A	#N/A
C4_04480C	EFB1	#N/A	#N/A	#N/A	#N/A	-0.173064	0.105693	0.227838	0.0310988	#N/A	#N/A	0.321918	0.00108535
CR_07890W	EFG1	-0.312092	2.53695e-05	#N/A	#N/A	#N/A	#N/A	#N/A	#N/A	-0.161001	0.0488726	#N/A	#N/A
C2_06340W	EFH1	#N/A	#N/A	#N/A	#N/A	#N/A	#N/A	#N/A	#N/A	#N/A	#N/A	#N/A	#N/A
C2_03100W	EFT2	#N/A	#N/A	#N/A	#N/A	#N/A	#N/A	0.237941	0.00976742	#N/A	#N/A	0.260076	0.00956537
C1_11650W	EGD1	#N/A	#N/A	#N/A	#N/A	#N/A	#N/A	1.00356	5.53677e-07	#N/A	#N/A	0.918305	3.10122e-07
C3_04140C	EGD2	#N/A	#N/A	#N/A	#N/A	#N/A	#N/A	1.08701	1.22621e-06	#N/A	#N/A	1.20003	1.77481e-08
C1_03320C	EHD3	#N/A	#N/A	-1.09567	0.333453	#N/A	#N/A	#N/A	#N/A	#N/A	#N/A	#N/A	#N/A
C1_03390W	EHT1	-0.359285	4.90245e-05	#N/A	#N/A	-0.400245	3.29908e-05	-0.632617	0.000184508	-0.488653	1.47249e-06	-0.555655	8.18454e-06
CR_10490W	EIF4E	#N/A	#N/A	#N/A	#N/A	#N/A	#N/A	0.765727	0.000203631	#N/A	#N/A	2.14844	0.0157846
C1_03810C	ELA1	#N/A	#N/A	0.665683	0.00439554	#N/A	#N/A	#N/A	#N/A	#N/A	#N/A	#N/A	#N/A
C1_04550W	ELC1	#N/A	#N/A	#N/A	#N/A	#N/A	#N/A	#N/A	#N/A	#N/A	#N/A	-1.16546	0.015526
CR_09370W	ELF1	#N/A	#N/A	#N/A	#N/A	#N/A	#N/A	1.08003	9.26563e-05	#N/A	#N/A	1.02911	0.000268098
C3_06060W	ELP3	#N/A	#N/A	#N/A	#N/A	#N/A	#N/A	1.34009	0.00864845	#N/A	#N/A	1.18153	0.0247791
C2_00120C	EMC9	-0.234337	0.00670945	-0.315977	0.190719	#N/A	#N/A	#N/A	#N/A	#N/A	#N/A	#N/A	#N/A
CR_07590W	EMP24	#N/A	#N/A	#N/A	#N/A	#N/A	#N/A	-0.304955	0.00170732	#N/A	#N/A	-0.51323	4.99891e-08
CR_07180W	EMP46	#N/A	#N/A	#N/A	#N/A	#N/A	#N/A	-0.30947	0.0814724	#N/A	#N/A	-0.578039	1.3949e-06
C4_02550C	EMP70	0.212275	0.00731432	#N/A	#N/A	0.14722	0.26114	#N/A	#N/A	0.217759	0.00742271	#N/A	#N/A
C1_00390W	ENA2	#N/A	#N/A	#N/A	#N/A	#N/A	#N/A	0.538612	0.0910361	#N/A	#N/A	#N/A	#N/A
C7_02910W	ENA21	0.37797	4.29176e-07	#N/A	#N/A	#N/A	#N/A	-0.414111	0.000745024	0.196673	0.0240477	-0.426808	4.94303e-06
C3_01400W	END3	#N/A	#N/A	#N/A	#N/A	#N/A	#N/A	#N/A	#N/A	#N/A	#N/A	#N/A	#N/A
C1_03680W	ENG1	#N/A	#N/A	#N/A	#N/A	#N/A	#N/A	#N/A	#N/A	0.283609	0.00310795	#N/A	#N/A
C1_08500C	ENO1	-0.997258	5.67815e-60	#N/A	#N/A	#N/A	#N/A	#N/A	#N/A	-0.634882	2.6088e-17	0.235294	0.069376
C7_03700C	ENP1	#N/A	#N/A	#N/A	#N/A	#N/A	#N/A	1.40399	0.000619028	#N/A	#N/A	1.78572	1.43295e-07
C7_03540C	ENP2	#N/A	#N/A	#N/A	#N/A	#N/A	#N/A	0.747749	0.000301507	0.485101	0.0176341	1.08386	2.40833e-06
C2_02340C	ENT3	#N/A	#N/A	#N/A	#N/A	#N/A	#N/A	-0.477298	9.25525e-08	#N/A	#N/A	-0.603321	2.53857e-11
CR_00100C	EPL1	#N/A	#N/A	#N/A	#N/A	#N/A	#N/A	1.22703	0.00428279	#N/A	#N/A	1.04564	0.012872
C1_04130W	ERB1	#N/A	#N/A	#N/A	#N/A	#N/A	#N/A	0.49048	0.00222453	0.391211	0.00122002	0.761386	4.93268e-07
C1_07930C	ERD1	0.238186	0.106641	#N/A	#N/A	#N/A	#N/A	#N/A	#N/A	#N/A	#N/A	#N/A	#N/A
C2_05100C	ERF1	0.228691	0.0124188	#N/A	#N/A	-0.163054	0.27185	#N/A	#N/A	#N/A	#N/A	0.234242	0.0332064
C1_08590C	ERG1	-1.37708	3.65733e-52	#N/A	#N/A	#N/A	#N/A	1.21251	0.00107616	-1.04533	1.37313e-05	1.35609	1.52536e-25
C2_04310W	ERG10	-0.431869	3.42084e-10	0.39675	0.0119496	#N/A	#N/A	0.48415	6.99622e-07	-0.357512	2.56826e-05	0.55415	2.66663e-09
C5_00660C	ERG11	-0.891778	3.22092e-34	#N/A	#N/A	#N/A	#N/A	0.787261	2.39992e-06	-0.737597	1.86736e-16	0.990287	1.30926e-18
C1_09460W	ERG12	#N/A	#N/A	#N/A	#N/A	#N/A	#N/A	0.258447	0.0130966	#N/A	#N/A	#N/A	#N/A
CR_09160C	ERG13	#N/A	#N/A	#N/A	#N/A	#N/A	#N/A	0.685175	0.000295201	#N/A	#N/A	0.86141	1.92586e-05
C1_00800C	ERG2	#N/A	#N/A	#N/A	#N/A	#N/A	#N/A	#N/A	#N/A	#N/A	#N/A	#N/A	#N/A
C2_04580W	ERG20	0.461779	4.78317e-12	#N/A	#N/A	#N/A	#N/A	-0.242741	0.0239712	0.205991	0.0431586	-0.423578	4.27242e-05
C2_09400C	ERG24	-0.540646	4.44764e-07	#N/A	#N/A	#N/A	#N/A	0.235525	0.0804919	-0.480926	3.66643e-05	#N/A	#N/A
CR_02370W	ERG25	0.449384	4.38586e-10	#N/A	#N/A	#N/A	#N/A	-0.430619	0.000745024	0.292257	0.000269475	0.772488	4.17676e-08
C4_01530C	ERG251	-1.75179	4.43143e-86	#N/A	#N/A	#N/A	#N/A	1.98156	0.000528543	-1.04441	2.89026e-25	1.83353	1.97254e-05
C4_06270C	ERG26	#N/A	#N/A	#N/A	#N/A	#N/A	#N/A	#N/A	#N/A	-0.659573	0.0999389	0.817167	0.0452104
CR_01140C	ERG27	#N/A	#N/A	#N/A	#N/A	#N/A	#N/A	1.12557	0.0651609	#N/A	#N/A	#N/A	#N/A
C2_01090C	ERG28	-0.168354	0.0888263	#N/A	#N/A	#N/A	#N/A	-0.323862	0.00429792	-0.255984	0.00658717	-0.417218	0.000161505
C1_04770C	ERG3	-1.08788	6.23109e-23	#N/A	#N/A	#N/A	#N/A	0.826487	0.000717817	-0.894511	1.39613e-13	0.853687	2.3297e-06
C3_00760W	ERG4	-0.486377	7.77052e-10	#N/A	#N/A	#N/A	#N/A	-0.296138	0.0216996	-0.557998	1.58496e-12	-0.567999	2.59194e-06
C7_02840C	ERG5	-0.843486	1.40375e-07	#N/A	#N/A	-0.314246	0.230329	1.5103	3.63274e-11	-0.800288	8.88959e-07	1.44685	9.14867e-12
C3_02150C	ERG6	-0.503132	3.24808e-09	#N/A	#N/A	0.201797	0.191226	#N/A	#N/A	#N/A	#N/A	0.257501	0.0818909
C2_02460W	ERG7	-0.44767	2.10221e-08	#N/A	#N/A	#N/A	#N/A	-0.475435	6.39214e-06	-0.494697	9.22067e-09	-0.551988	1.55949e-07
C4_01870C	ERG8	#N/A	#N/A	#N/A	#N/A	#N/A	#N/A	-0.319988	0.00206477	#N/A	#N/A	-0.565991	3.06138e-10
C2_08610W	ERG9	#N/A	#N/A	#N/A	#N/A	#N/A	#N/A	#N/A	#N/A	-0.172077	0.0657327	#N/A	#N/A
C1_10040W	ERO1	-0.201314	0.00993734	#N/A	#N/A	#N/A	#N/A	-0.455303	0.00113498	#N/A	#N/A	-0.589268	2.39535e-07
C1_10940C	ERP5	#N/A	#N/A	#N/A	#N/A	#N/A	#N/A	-0.404296	1.83686e-05	#N/A	#N/A	-0.650172	4.29889e-13
CR_03010C	ERV1	0.28269	0.00959606	#N/A	#N/A	#N/A	#N/A	#N/A	#N/A	#N/A	#N/A	0.60105	0.00109911
C3_06250W	ERV25	#N/A	#N/A	#N/A	#N/A	#N/A	#N/A	#N/A	#N/A	#N/A	#N/A	0.937823	0.00501633
C4_02120W	ERV29	#N/A	#N/A	#N/A	#N/A	#N/A	#N/A	#N/A	#N/A	#N/A	#N/A	#N/A	#N/A
C5_00830C	ERV46	#N/A	#N/A	#N/A	#N/A	#N/A	#N/A	-0.693148	3.80043e-12	#N/A	#N/A	-0.883053	1.66304e-24
C3_00490W	ESA1	#N/A	#N/A	#N/A	#N/A	#N/A	#N/A	1.145	0.0267242	#N/A	#N/A	#N/A	#N/A
C2_01400C	ESC4	#N/A	#N/A	0.550199	0.354547	#N/A	#N/A	#N/A	#N/A	#N/A	#N/A	0.723095	0.0238402
C1_01670C	ESP1	0.177074	0.153508	#N/A	#N/A	#N/A	#N/A	-0.235756	0.0590892	#N/A	#N/A	-0.433484	0.000131962
C1_04410C	ESS1	#N/A	#N/A	#N/A	#N/A	#N/A	#N/A	#N/A	#N/A	#N/A	#N/A	#N/A	#N/A
C5_05470W	EST1	#N/A	#N/A	#N/A	#N/A	#N/A	#N/A	0.96041	5.09217e-18	#N/A	#N/A	0.900175	2.38237e-15
C3_00430W	EST3	#N/A	#N/A	#N/A	#N/A	#N/A	#N/A	#N/A	#N/A	#N/A	#N/A	#N/A	#N/A
C3_00200C	ETR1	#N/A	#N/A	#N/A	#N/A	#N/A	#N/A	#N/A	#N/A	#N/A	#N/A	#N/A	#N/A
C1_02630C	EXG2	-0.202562	0.0179873	#N/A	#N/A	0.495732	7.37962e-12	#N/A	#N/A	0.217962	0.013302	-0.717704	1.01998e-08
C4_06930C	EXM2	#N/A	#N/A	#N/A	#N/A	#N/A	#N/A	1.99043	0.0116851	#N/A	#N/A	#N/A	#N/A
C5_00630C	EXO1	#N/A	#N/A	#N/A	#N/A	#N/A	#N/A	0.315844	0.00797939	#N/A	#N/A	0.459001	4.5794e-05
C7_02050C	EXO70	#N/A	#N/A	#N/A	#N/A	#N/A	#N/A	-0.368446	0.0208699	#N/A	#N/A	-0.752595	3.3056e-07
C6_01280W	EXO84	#N/A	#N/A	#N/A	#N/A	#N/A	#N/A	-0.712932	0.00219457	#N/A	#N/A	-1.42531	3.31174e-12
C3_05980C	FAA2	#N/A	#N/A	2.01685	0.354547	#N/A	#N/A	#N/A	#N/A	#N/A	#N/A	#N/A	#N/A
C2_06070W	FAA2-1	-0.401361	0.0002185	#N/A	#N/A	#N/A	#N/A	-0.54353	3.31261e-06	-0.2763	0.0283878	-0.712883	2.7757e-10
C7_04180W	FAA2-3	#N/A	#N/A	#N/A	#N/A	#N/A	#N/A	#N/A	#N/A	#N/A	#N/A	#N/A	#N/A
C3_02810C	FAA21	0.666387	1.14931e-10	0.591236	6.26399e-05	#N/A	#N/A	#N/A	#N/A	0.330253	0.00959398	#N/A	#N/A
CR_10160W	FAA4	#N/A	#N/A	#N/A	#N/A	#N/A	#N/A	#N/A	#N/A	#N/A	#N/A	#N/A	#N/A
C2_01990C	FAB1	-0.224456	0.0554022	#N/A	#N/A	0.35536	0.00144745	#N/A	#N/A	#N/A	#N/A	-0.57036	7.41429e-08
C1_08650C	FAD1	#N/A	#N/A	#N/A	#N/A	#N/A	#N/A	-1.00721	2.13845e-17	#N/A	#N/A	-1.07714	7.77189e-15
C6_01110W	FAD2	-0.223885	0.00969021	#N/A	#N/A	#N/A	#N/A	0.254823	0.0938195	#N/A	#N/A	0.308939	0.0408332
C1_13070C	FAD3	0.236053	0.0609658	#N/A	#N/A	#N/A	#N/A	0.928375	2.01289e-09	0.341654	0.0028671	1.48528	2.11372e-27
C1_05640C	FAL1	#N/A	#N/A	#N/A	#N/A	#N/A	#N/A	0.278644	0.084041	0.292867	0.030372	#N/A	#N/A
C7_00180W	FAR1	#N/A	#N/A	#N/A	#N/A	#N/A	#N/A	#N/A	#N/A	#N/A	#N/A	#N/A	#N/A
C5_00190C	FAS1	-0.643836	2.61561e-07	0.515479	0.231183	-0.221541	0.26618	1.33923	7.88022e-10	-0.622725	5.75886e-07	1.25556	5.15724e-10
C3_04830C	FAS2	-0.528113	1.00185e-06	#N/A	#N/A	-0.345948	0.0102512	1.26357	6.31936e-09	-0.550152	9.98623e-08	1.15241	1.66872e-09
C6_00740W	FAT1	#N/A	#N/A	#N/A	#N/A	#N/A	#N/A	-0.394651	0.00225074	#N/A	#N/A	-0.62151	3.71464e-09
C4_04790W	FAV1	-3.79281	6.27223e-134	-1.69069	1.55258e-06	#N/A	#N/A	3.36665	1.07987e-67	-2.78023	6.64737e-109	0.677416	0.00149496
C5_03750W	FAV2	1.12486	2.68114e-29	2.58908	7.49713e-62	0.498052	2.66032e-05	1.22782	4.35101e-07	1.27128	2.422e-34	1.6358	4.90843e-16
C2_00080C	FAV3	#N/A	#N/A	#N/A	#N/A	#N/A	#N/A	#N/A	#N/A	#N/A	#N/A	2.00501	0.0364255
C4_01750C	FBA1	-0.969356	1.03084e-60	#N/A	#N/A	#N/A	#N/A	1.08118	5.19992e-12	-0.585906	3.92932e-11	1.29229	1.94497e-22
C3_07830W	FBP1	#N/A	#N/A	#N/A	#N/A	#N/A	#N/A	#N/A	#N/A	#N/A	#N/A	#N/A	#N/A
C6_00620W	FCA1	#N/A	#N/A	#N/A	#N/A	#N/A	#N/A	0.602252	3.93123e-06	0.310434	0.00979399	0.499959	0.000849883
C3_06850W	FCR1	#N/A	#N/A	-5.98216	0.00296341	#N/A	#N/A	#N/A	#N/A	#N/A	#N/A	#N/A	#N/A
C5_01810W	FCR3	0.182409	0.0575845	0.276	0.182027	0.15956	0.229301	-0.304154	0.0163926	#N/A	#N/A	-0.592789	1.93959e-05
C3_03360W	FCY2	-0.716978	2.63025e-18	#N/A	#N/A	#N/A	#N/A	#N/A	#N/A	-0.634189	1.1006e-14	#N/A	#N/A
C2_09950W	FCY21	#N/A	#N/A	-0.349685	0.360144	#N/A	#N/A	0.817411	9.26563e-05	0.399779	0.00078721	1.11021	5.16048e-07
C1_10610W	FCY23	#N/A	#N/A	#N/A	#N/A	#N/A	#N/A	#N/A	#N/A	#N/A	#N/A	#N/A	#N/A
CR_09360W	FCY24	#N/A	#N/A	#N/A	#N/A	#N/A	#N/A	#N/A	#N/A	#N/A	#N/A	#N/A	#N/A
CR_05170C	FDH1	#N/A	#N/A	#N/A	#N/A	-1.14291	0.00079136	-3.36691	1.34049e-05	-2.09982	0.00034844	#N/A	#N/A
CR_10250C	FDH3	-0.302823	0.074039	#N/A	#N/A	-0.285386	0.170597	0.834815	0.00114215	-0.443174	0.00333217	0.885749	0.000556077
C1_12790C	FEN1	0.45903	3.43181e-06	0.252097	0.313106	#N/A	#N/A	#N/A	#N/A	0.498609	1.34617e-06	0.381822	0.00584668
C2_03230C	FEN12	#N/A	#N/A	0.192884	0.377893	#N/A	#N/A	-0.376555	0.000223073	#N/A	#N/A	-0.379945	0.000198456
C3_07060W	FESUR1	#N/A	#N/A	#N/A	#N/A	#N/A	#N/A	1.679	1.47357e-10	#N/A	#N/A	1.65774	1.80866e-21
C6_00460C	FET3	-0.59697	0.000978621	#N/A	#N/A	#N/A	#N/A	#N/A	#N/A	-0.41964	0.0489275	#N/A	#N/A
C6_00480C	FET31	1.94922	6.93759e-123	0.755889	0.000160733	0.188976	0.312831	-1.51462	1.11692e-17	2.07405	1.61437e-167	-0.472119	0.00119998
C5_00460C	FET33	#N/A	#N/A	#N/A	#N/A	#N/A	#N/A	#N/A	#N/A	#N/A	#N/A	#N/A	#N/A
C6_00440C	FET34	-0.484559	1.3282e-13	-0.683389	0.131872	#N/A	#N/A	#N/A	#N/A	-0.303615	6.96551e-06	-0.429118	0.00406757
C6_00470C	FET99	#N/A	#N/A	#N/A	#N/A	#N/A	#N/A	#N/A	#N/A	#N/A	#N/A	#N/A	#N/A
C4_04880W	FGR10	-0.356973	0.104449	#N/A	#N/A	#N/A	#N/A	#N/A	#N/A	#N/A	#N/A	#N/A	#N/A
C2_06180C	FGR12	#N/A	#N/A	#N/A	#N/A	#N/A	#N/A	#N/A	#N/A	#N/A	#N/A	#N/A	#N/A
CR_05250C	FGR13	-4.06204	1	#N/A	#N/A	#N/A	#N/A	#N/A	#N/A	#N/A	#N/A	#N/A	#N/A
CR_05240C	FGR14	-0.690544	1.39133e-05	-0.42456	0.00522892	#N/A	#N/A	#N/A	#N/A	-0.600379	0.000195974	#N/A	#N/A
C2_00720C	FGR15	#N/A	#N/A	#N/A	#N/A	#N/A	#N/A	#N/A	#N/A	0.244755	0.145979	-0.383999	0.0600116
C1_11130W	FGR16	#N/A	#N/A	#N/A	#N/A	-1.3059	0.245415	#N/A	#N/A	#N/A	#N/A	#N/A	#N/A
C6_03610W	FGR17	#N/A	#N/A	#N/A	#N/A	#N/A	#N/A	#N/A	#N/A	-0.397584	0.120095	#N/A	#N/A
C2_09080C	FGR18	#N/A	#N/A	#N/A	#N/A	#N/A	#N/A	#N/A	#N/A	#N/A	#N/A	#N/A	#N/A
C7_00480W	FGR2	#N/A	#N/A	#N/A	#N/A	#N/A	#N/A	#N/A	#N/A	#N/A	#N/A	#N/A	#N/A
C2_02600C	FGR22	#N/A	#N/A	0.60629	0.306827	#N/A	#N/A	#N/A	#N/A	#N/A	#N/A	#N/A	#N/A
C3_02300W	FGR23	-0.663853	1.47316e-07	#N/A	#N/A	#N/A	#N/A	1.20041	1.28145e-08	#N/A	#N/A	1.0827	7.65946e-14
C1_14570C	FGR24	#N/A	#N/A	#N/A	#N/A	#N/A	#N/A	#N/A	#N/A	#N/A	#N/A	#N/A	#N/A
C5_03680W	FGR27	#N/A	#N/A	#N/A	#N/A	#N/A	#N/A	#N/A	#N/A	#N/A	#N/A	0.92338	0.0850118
C4_03910W	FGR28	#N/A	#N/A	#N/A	#N/A	#N/A	#N/A	#N/A	#N/A	#N/A	#N/A	#N/A	#N/A
C2_10430C	FGR29	#N/A	#N/A	#N/A	#N/A	#N/A	#N/A	#N/A	#N/A	#N/A	#N/A	#N/A	#N/A
C4_04420W	FGR3	#N/A	#N/A	#N/A	#N/A	#N/A	#N/A	1.47266	0.0379167	#N/A	#N/A	#N/A	#N/A
CR_08030C	FGR32	-0.16731	0.0872958	#N/A	#N/A	#N/A	#N/A	-0.424545	2.55033e-05	#N/A	#N/A	-0.582354	1.72238e-07
CR_10030W	FGR34	#N/A	#N/A	#N/A	#N/A	#N/A	#N/A	#N/A	#N/A	#N/A	#N/A	#N/A	#N/A
C6_01730W	FGR37	#N/A	#N/A	4.85971	0.282297	#N/A	#N/A	#N/A	#N/A	#N/A	#N/A	#N/A	#N/A
C1_01760W	FGR38	#N/A	#N/A	#N/A	#N/A	#N/A	#N/A	-0.533536	0.00122905	#N/A	#N/A	-0.780914	4.44376e-06
C1_11230W	FGR39	#N/A	#N/A	#N/A	#N/A	#N/A	#N/A	#N/A	#N/A	#N/A	#N/A	#N/A	#N/A
C1_10400C	FGR41	0.298119	0.00721533	-0.600334	7.5091e-05	0.272707	0.098935	-0.497475	0.00182284	0.507403	2.43321e-06	-0.689829	1.80325e-05
C5_04020C	FGR42	#N/A	#N/A	#N/A	#N/A	#N/A	#N/A	#N/A	#N/A	#N/A	#N/A	#N/A	#N/A
C1_09270W	FGR43	#N/A	#N/A	#N/A	#N/A	#N/A	#N/A	#N/A	#N/A	#N/A	#N/A	#N/A	#N/A
C3_04990W	FGR44	#N/A	#N/A	#N/A	#N/A	#N/A	#N/A	#N/A	#N/A	#N/A	#N/A	#N/A	#N/A
CR_09850C	FGR46	#N/A	#N/A	-3.68547	0.302427	#N/A	#N/A	#N/A	#N/A	#N/A	#N/A	#N/A	#N/A
C6_01570C	FGR47	0.195068	0.115376	#N/A	#N/A	#N/A	#N/A	-0.762407	5.30145e-08	#N/A	#N/A	-0.838549	4.52345e-09
CR_06300C	FGR50	#N/A	#N/A	#N/A	#N/A	#N/A	#N/A	-1.29004	0.000304499	#N/A	#N/A	1.13249	1.19515e-09
C2_04720C	FGR51	#N/A	#N/A	#N/A	#N/A	#N/A	#N/A	#N/A	#N/A	#N/A	#N/A	-0.663021	0.059225
C7_02750W	FGR6-1	#N/A	#N/A	0.311018	0.374982	#N/A	#N/A	0.638994	0.000717817	#N/A	#N/A	#N/A	#N/A
C4_05530W	FGR6-10	-0.253502	0.0744118	0.34588	0.181421	#N/A	#N/A	0.773575	6.78828e-06	#N/A	#N/A	0.625933	2.29579e-05
C1_07770W	FGR6-3	#N/A	#N/A	#N/A	#N/A	#N/A	#N/A	-0.452152	0.066864	#N/A	#N/A	#N/A	#N/A
C2_10420W	FGR6-4	#N/A	#N/A	0.392506	0.0666415	#N/A	#N/A	0.568076	5.87907e-05	#N/A	#N/A	0.414643	0.0248021
C2_06830C	FHL1	0.292678	0.00550072	#N/A	#N/A	#N/A	#N/A	#N/A	#N/A	0.273265	0.0203305	0.254115	0.0511473
C6_01310W	FIG1	#N/A	#N/A	#N/A	#N/A	#N/A	#N/A	#N/A	#N/A	#N/A	#N/A	#N/A	#N/A
C3_00670C	FKH2	#N/A	#N/A	#N/A	#N/A	#N/A	#N/A	0.302954	0.0583462	#N/A	#N/A	#N/A	#N/A
C3_00980W	FLC1	0.172001	0.0684101	#N/A	#N/A	#N/A	#N/A	#N/A	#N/A	#N/A	#N/A	#N/A	#N/A
CR_07100W	FLC2	#N/A	#N/A	#N/A	#N/A	0.219241	0.00483826	#N/A	#N/A	0.172907	0.0240634	-0.475321	1.20265e-05
C2_07830W	FLC3	#N/A	#N/A	#N/A	#N/A	#N/A	#N/A	-0.578861	5.81298e-09	#N/A	#N/A	-0.876958	1.39035e-12
C6_04350C	FLO8	0.187136	0.0345663	#N/A	#N/A	#N/A	#N/A	#N/A	#N/A	0.399442	2.78047e-07	0.319798	0.00116495
C3_00580W	FLO9	#N/A	#N/A	#N/A	#N/A	#N/A	#N/A	1.4288	0.00151416	#N/A	#N/A	0.991149	0.0148654
C7_01520W	FLU1	#N/A	#N/A	#N/A	#N/A	#N/A	#N/A	0.904219	0.0417732	#N/A	#N/A	0.986128	0.0178169
C1_04450C	FMA1	1.17385	1.33784e-15	1.14183	0.00763705	#N/A	#N/A	0.95453	8.76564e-05	0.967295	3.4582e-09	1.67165	3.5083e-17
C2_02060C	FMO1	#N/A	#N/A	1.06115	0.0126427	-0.629631	0.0205692	#N/A	#N/A	#N/A	#N/A	2.53113	9.91761e-15
C2_03610W	FMO2	#N/A	#N/A	0.296064	0.366778	#N/A	#N/A	#N/A	#N/A	#N/A	#N/A	#N/A	#N/A
C6_01650C	FMP27	#N/A	#N/A	#N/A	#N/A	-0.149171	0.312831	-0.335083	0.00306504	-0.171244	0.0829551	-0.760603	7.42499e-10
C7_02240W	FMP45	#N/A	#N/A	-1.31048	0.0384983	1.23964	0.0161704	#N/A	#N/A	#N/A	#N/A	-1.18835	0.0279654
C4_06070C	FMT1	#N/A	#N/A	#N/A	#N/A	#N/A	#N/A	#N/A	#N/A	#N/A	#N/A	#N/A	#N/A
C5_00770C	FOL1	#N/A	#N/A	#N/A	#N/A	#N/A	#N/A	-1.16846	2.55087e-17	#N/A	#N/A	-1.28661	5.82858e-25
C3_00810C	FOX2	#N/A	#N/A	#N/A	#N/A	#N/A	#N/A	#N/A	#N/A	-0.665223	0.000276259	#N/A	#N/A
C3_01460C	FOX3	#N/A	#N/A	0.582724	0.294371	#N/A	#N/A	-0.826575	0.0252549	#N/A	#N/A	#N/A	#N/A
C6_01820C	FPG1	-0.205245	0.0576677	#N/A	#N/A	#N/A	#N/A	-0.379922	0.00459745	#N/A	#N/A	-0.631449	1.95487e-07
C4_04320W	FRE10	1.22828	2.31974e-09	0.665127	0.289951	#N/A	#N/A	1.07659	0.000309871	0.713521	0.00403912	1.12373	1.5266e-05
C4_05840W	FRE3	#N/A	#N/A	-0.53667	0.149688	#N/A	#N/A	#N/A	#N/A	#N/A	#N/A	#N/A	#N/A
CR_07280W	FRE30	#N/A	#N/A	#N/A	#N/A	#N/A	#N/A	-2.10949	1.42992e-26	#N/A	#N/A	-2.08811	3.91345e-30
CR_07290W	FRE7	#N/A	#N/A	#N/A	#N/A	#N/A	#N/A	-2.31886	2.7787e-52	#N/A	#N/A	-2.28936	1.80797e-59
C2_05070W	FRE9	#N/A	#N/A	#N/A	#N/A	#N/A	#N/A	-1.44166	7.28068e-10	0.458396	0.0102893	-1.82239	7.12981e-15
C4_00110C	FRP1	-0.340498	3.09174e-05	-1.65651	4.85873e-18	-0.207135	0.0835803	-1.62815	6.69515e-20	-1.42887	1.71537e-69	-3.79569	3.6988e-86
C7_00100W	FRP2	#N/A	#N/A	-1.18776	0.00135678	#N/A	#N/A	-0.598278	0.0858947	-0.773614	0.00195413	-2.29578	1.44641e-06
C2_06680W	FRP3	-0.195823	0.0514922	#N/A	#N/A	0.185681	0.165248	#N/A	#N/A	-0.447057	1.2363e-06	#N/A	#N/A
C6_01440C	FRP5	#N/A	#N/A	#N/A	#N/A	#N/A	#N/A	#N/A	#N/A	#N/A	#N/A	#N/A	#N/A
C6_01430C	FRP6	-0.968208	0.018448	#N/A	#N/A	#N/A	#N/A	1.66215	1.30423e-05	#N/A	#N/A	1.18682	0.00603341
CR_01760C	FRS1	#N/A	#N/A	#N/A	#N/A	#N/A	#N/A	#N/A	#N/A	#N/A	#N/A	1.06681	2.73743e-29
C1_02710W	FRS2	#N/A	#N/A	#N/A	#N/A	#N/A	#N/A	0.29968	0.0116851	#N/A	#N/A	0.277166	0.0146271
C1_09400C	FTH1	-0.30765	0.00114459	#N/A	#N/A	#N/A	#N/A	-1.37844	1.10011e-17	-0.239392	0.0393162	-1.86544	1.34015e-64
CR_01270C	FTH2	0.480553	4.84402e-08	#N/A	#N/A	#N/A	#N/A	#N/A	#N/A	0.368502	0.000110621	0.9425	3.60106e-13
C1_14130W	FTR1	#N/A	#N/A	#N/A	#N/A	#N/A	#N/A	0.759664	1.44596e-10	0.32934	0.00785686	#N/A	#N/A
C1_14220C	FTR2	#N/A	#N/A	#N/A	#N/A	#N/A	#N/A	1.48527	1.38889e-07	0.432319	0.129171	1.58927	9.33357e-11
CR_04530W	FUM11	-0.379206	6.00162e-10	#N/A	#N/A	#N/A	#N/A	-0.521463	4.85051e-08	-0.393097	1.12738e-09	#N/A	#N/A
C3_07640C	FUM12	0.537942	0.000341839	#N/A	#N/A	#N/A	#N/A	-0.622854	0.0101853	#N/A	#N/A	-0.792228	5.09687e-07
C1_08090C	FUN12	#N/A	#N/A	#N/A	#N/A	-0.148833	0.191547	#N/A	#N/A	#N/A	#N/A	#N/A	#N/A
C3_06620W	FUN31	#N/A	#N/A	#N/A	#N/A	#N/A	#N/A	#N/A	#N/A	#N/A	#N/A	#N/A	#N/A
C5_03390C	FUR1	#N/A	#N/A	#N/A	#N/A	#N/A	#N/A	1.15053	0.0661048	#N/A	#N/A	1.45847	0.00867034
C3_03610W	FUR4	#N/A	#N/A	#N/A	#N/A	#N/A	#N/A	0.594017	0.00962151	-0.467481	0.0614107	0.381779	0.0870105
C1_11630C	FUS1	#N/A	#N/A	#N/A	#N/A	#N/A	#N/A	#N/A	#N/A	#N/A	#N/A	#N/A	#N/A
C5_01480W	FYV5	#N/A	#N/A	#N/A	#N/A	#N/A	#N/A	0.645696	0.000991858	#N/A	#N/A	0.576252	0.00132464
C4_04260C	FZO1	#N/A	#N/A	#N/A	#N/A	#N/A	#N/A	#N/A	#N/A	#N/A	#N/A	#N/A	#N/A
C7_00660W	GAC1	#N/A	#N/A	#N/A	#N/A	#N/A	#N/A	1.00919	0.00816514	-0.625536	0.0392204	#N/A	#N/A
C1_11660W	GAD1	-0.921563	4.6393e-25	#N/A	#N/A	#N/A	#N/A	-2.10941	8.56288e-71	-0.750495	1.12433e-15	-2.3615	4.87208e-75
C1_02130C	GAL1	#N/A	#N/A	#N/A	#N/A	#N/A	#N/A	#N/A	#N/A	#N/A	#N/A	#N/A	#N/A
C1_02150W	GAL10	#N/A	#N/A	-0.74185	0.0487654	#N/A	#N/A	#N/A	#N/A	#N/A	#N/A	#N/A	#N/A
C1_02170C	GAL102	#N/A	#N/A	#N/A	#N/A	#N/A	#N/A	#N/A	#N/A	#N/A	#N/A	#N/A	#N/A
C2_10590W	GAL4	#N/A	#N/A	#N/A	#N/A	#N/A	#N/A	0.650842	0.0875975	#N/A	#N/A	#N/A	#N/A
C1_02180W	GAL7	#N/A	#N/A	#N/A	#N/A	-0.276187	0.230329	#N/A	#N/A	#N/A	#N/A	#N/A	#N/A
C5_02790C	GAP1	-0.199065	0.0375009	#N/A	#N/A	-0.159676	0.278227	#N/A	#N/A	#N/A	#N/A	#N/A	#N/A
C3_05580C	GAP2	0.826005	0.0130451	2.98426	2.2021e-18	0.586725	0.280907	3.27544	1.01523e-10	0.521661	0.146443	5.73224	1.64931e-52
C1_07120W	GAP4	0.151307	0.0156708	#N/A	#N/A	0.137514	0.14199	-0.683873	2.65952e-09	0.106542	0.140913	-0.770448	7.16679e-11
C4_05430C	GAP5	-0.377795	1.58638e-06	#N/A	#N/A	#N/A	#N/A	0.425946	0.00171459	-0.177869	0.0850153	0.532109	0.000709251
C5_03500W	GAP6	#N/A	#N/A	#N/A	#N/A	#N/A	#N/A	0.626248	0.0480463	#N/A	#N/A	0.665335	0.0285732
C1_11550W	GAR1	0.114588	0.145423	#N/A	#N/A	#N/A	#N/A	0.410602	0.000733377	0.252145	0.000155829	0.522254	7.96604e-07
C4_05880W	GAT1	0.567282	0.0221257	#N/A	#N/A	#N/A	#N/A	-1.06039	2.06767e-06	0.763676	0.000283834	-0.656462	0.00803049
C7_00440C	GBP2	#N/A	#N/A	#N/A	#N/A	#N/A	#N/A	0.784202	1.82172e-05	#N/A	#N/A	2.35296	0.017392
C1_10290W	GCA1	-1.14965	0.00033692	1.57134	3.54131e-11	#N/A	#N/A	2.72383	4.79745e-10	#N/A	#N/A	3.00724	2.50519e-50
C1_10550C	GCA2	-0.629673	0.0743341	0.988548	0.000104444	#N/A	#N/A	0.523259	0.00254566	-0.902398	0.0179909	0.720193	3.24631e-05
CR_03990C	GCD1	#N/A	#N/A	#N/A	#N/A	#N/A	#N/A	1.18177	0.00515426	#N/A	#N/A	1.15621	0.000480353
C5_02170C	GCD11	#N/A	#N/A	#N/A	#N/A	#N/A	#N/A	1.03072	1.40097e-06	#N/A	#N/A	1.37035	5.0444e-09
C3_07250W	GCD2	#N/A	#N/A	#N/A	#N/A	#N/A	#N/A	1.18487	0.00116339	#N/A	#N/A	1.19273	0.000615612
C1_08600C	GCD6	#N/A	#N/A	#N/A	#N/A	#N/A	#N/A	#N/A	#N/A	#N/A	#N/A	#N/A	#N/A
C2_03990W	GCD7	0.14918	0.0673359	#N/A	#N/A	#N/A	#N/A	#N/A	#N/A	0.140993	0.114164	#N/A	#N/A
C1_08550C	GCF1	-0.219528	0.00983837	#N/A	#N/A	#N/A	#N/A	#N/A	#N/A	-0.253365	0.00310795	#N/A	#N/A
C2_10550C	GCN1	#N/A	#N/A	#N/A	#N/A	#N/A	#N/A	0.948901	0.000478415	#N/A	#N/A	1.00628	0.00010976
C7_01330C	GCN2	#N/A	#N/A	#N/A	#N/A	#N/A	#N/A	#N/A	#N/A	#N/A	#N/A	#N/A	#N/A
C1_00480C	GCN20	#N/A	#N/A	#N/A	#N/A	#N/A	#N/A	1.11972	6.18353e-07	#N/A	#N/A	1.23684	1.08559e-08
C7_01220W	GCN3	#N/A	#N/A	#N/A	#N/A	#N/A	#N/A	#N/A	#N/A	#N/A	#N/A	1.14836	0.0322141
C2_09940W	GCN4	#N/A	#N/A	#N/A	#N/A	0.248444	0.00318615	0.392687	3.78484e-05	#N/A	#N/A	0.539712	4.19129e-06
CR_06710C	GCN5	#N/A	#N/A	#N/A	#N/A	#N/A	#N/A	#N/A	#N/A	#N/A	#N/A	#N/A	#N/A
C1_08420W	GCR3	#N/A	#N/A	#N/A	#N/A	#N/A	#N/A	#N/A	#N/A	#N/A	#N/A	#N/A	#N/A
C1_07880C	GCS1	0.300041	0.0308044	#N/A	#N/A	0.232064	0.277915	#N/A	#N/A	0.299612	0.0202722	0.415317	0.0330642
C6_02500C	GCV1	#N/A	#N/A	#N/A	#N/A	-0.235265	0.0112745	0.337818	0.00672542	#N/A	#N/A	0.545417	7.21231e-05
C1_08400C	GCV2	#N/A	#N/A	#N/A	#N/A	-0.340992	3.4365e-05	0.394512	0.0181613	-0.18974	0.0185177	0.420809	0.0164348
C1_13680C	GCV3	#N/A	#N/A	#N/A	#N/A	#N/A	#N/A	1.23069	8.14923e-06	#N/A	#N/A	1.32089	5.12861e-06
C3_07340W	GCY1	#N/A	#N/A	1.61296	0.179275	#N/A	#N/A	#N/A	#N/A	#N/A	#N/A	2.29101	0.00309981
C3_06120C	GDA1	#N/A	#N/A	#N/A	#N/A	#N/A	#N/A	0.81792	0.0282539	#N/A	#N/A	0.737564	0.0468083
C4_05140C	GDB1	#N/A	#N/A	#N/A	#N/A	#N/A	#N/A	-0.843299	2.66623e-07	-0.368429	0.00763508	-1.25423	8.03101e-18
C5_04510W	GDE1	#N/A	#N/A	-0.650808	0.00319411	#N/A	#N/A	-0.691831	6.01269e-05	#N/A	#N/A	-1.39467	4.29964e-15
C2_07900W	GDH2	-0.469743	5.37568e-10	#N/A	#N/A	#N/A	#N/A	#N/A	#N/A	-0.527869	2.08725e-06	#N/A	#N/A
C4_06120W	GDH3	1.36623	1.94529e-05	#N/A	#N/A	-1.14844	8.20682e-05	-0.510308	0.0571183	1.6305	7.97177e-13	1.53231	6.91967e-15
C1_14440C	GDI1	#N/A	#N/A	#N/A	#N/A	#N/A	#N/A	0.792128	0.0051968	#N/A	#N/A	#N/A	#N/A
C5_01080C	GDS1	0.433967	2.64257e-07	0.239225	0.127268	#N/A	#N/A	-0.746334	9.08064e-14	0.372	2.91712e-06	-0.47975	8.39451e-07
C2_04540C	GDT1	0.374923	4.15636e-05	#N/A	#N/A	#N/A	#N/A	#N/A	#N/A	0.440412	4.49396e-06	#N/A	#N/A
C3_01390C	GEA2	#N/A	#N/A	#N/A	#N/A	#N/A	#N/A	0.781082	0.0154159	#N/A	#N/A	0.808594	0.00216527
CR_02350C	GEF2	-0.515967	2.01346e-08	-0.431791	0.106512	#N/A	#N/A	-1.23107	1.05691e-25	-0.31363	0.00156844	-0.475691	0.00163817
C3_02280C	GFA1	-0.201295	0.00663912	#N/A	#N/A	0.287108	8.4044e-06	0.224318	0.0269833	#N/A	#N/A	-0.363029	0.000709863
C1_03130C	GGA2	#N/A	#N/A	#N/A	#N/A	#N/A	#N/A	-0.468907	3.41931e-06	#N/A	#N/A	-0.676248	2.63321e-10
C1_04310C	GIG1	#N/A	#N/A	#N/A	#N/A	#N/A	#N/A	#N/A	#N/A	#N/A	#N/A	-0.876479	0.0109647
C1_05810W	GIM5	#N/A	#N/A	#N/A	#N/A	-0.196231	0.252884	#N/A	#N/A	#N/A	#N/A	-0.329399	0.0266122
C1_11440C	GIN1	#N/A	#N/A	0.341743	0.0210378	#N/A	#N/A	0.228248	0.0485947	#N/A	#N/A	#N/A	#N/A
C1_11400C	GIN4	#N/A	#N/A	#N/A	#N/A	#N/A	#N/A	#N/A	#N/A	#N/A	#N/A	#N/A	#N/A
C7_01420W	GIR2	#N/A	#N/A	#N/A	#N/A	#N/A	#N/A	0.654192	0.0120433	#N/A	#N/A	0.972907	2.69422e-05
C5_01910W	GIS2	-0.146132	0.0628962	#N/A	#N/A	#N/A	#N/A	1.53977	1.91765e-47	0.130398	0.11849	1.54382	3.46171e-42
C2_06590C	GIT1	-0.892921	0.111394	#N/A	#N/A	#N/A	#N/A	3.91382	1.46653e-05	-1.72792	0.00219436	3.54626	0.000179886
C5_00890C	GIT2	#N/A	#N/A	-0.465486	0.010105	0.223734	0.0201921	-0.486311	0.000153744	#N/A	#N/A	-1.15256	1.52947e-12
C5_00880C	GIT3	0.517991	5.9007e-11	0.819843	0.000307584	0.212413	0.0590359	#N/A	#N/A	0.684232	2.83728e-21	#N/A	#N/A
C5_00870C	GIT4	#N/A	#N/A	#N/A	#N/A	#N/A	#N/A	#N/A	#N/A	#N/A	#N/A	#N/A	#N/A
C6_03340C	GLC3	-0.399819	0.000254577	0.339098	0.0665575	-0.194306	0.209385	#N/A	#N/A	-0.784054	9.9789e-14	#N/A	#N/A
CR_07650W	GLC7	#N/A	#N/A	#N/A	#N/A	#N/A	#N/A	-0.230531	0.0243214	#N/A	#N/A	-0.237588	0.0471193
C2_07670C	GLE1	#N/A	#N/A	#N/A	#N/A	#N/A	#N/A	#N/A	#N/A	#N/A	#N/A	-0.351245	0.071204
C6_04360C	GLE2	#N/A	#N/A	#N/A	#N/A	#N/A	#N/A	#N/A	#N/A	#N/A	#N/A	#N/A	#N/A
C3_06450W	GLG2	#N/A	#N/A	#N/A	#N/A	#N/A	#N/A	#N/A	#N/A	#N/A	#N/A	#N/A	#N/A
CR_07150W	GLK1	-1.54171	3.0319e-13	0.453253	0.197997	#N/A	#N/A	0.64494	0.0020365	-1.29004	2.77315e-05	#N/A	#N/A
CR_07490C	GLK4	-1.32765	1.35902e-08	#N/A	#N/A	#N/A	#N/A	#N/A	#N/A	-1.05657	0.00173456	#N/A	#N/A
CR_05050W	GLN1	#N/A	#N/A	-0.296193	0.239424	0.161864	0.0702414	0.825835	7.5946e-09	#N/A	#N/A	1.89867	3.75883e-50
C5_04280C	GLN3	#N/A	#N/A	#N/A	#N/A	#N/A	#N/A	#N/A	#N/A	-0.205777	0.042233	#N/A	#N/A
C7_00550C	GLN4	#N/A	#N/A	#N/A	#N/A	#N/A	#N/A	1.3919	4.46405e-07	#N/A	#N/A	1.31282	5.20372e-06
C1_00500C	GLO1	#N/A	#N/A	#N/A	#N/A	#N/A	#N/A	#N/A	#N/A	#N/A	#N/A	1.18056	0.00272267
C2_09260C	GLO2	-0.310164	0.117779	#N/A	#N/A	#N/A	#N/A	#N/A	#N/A	#N/A	#N/A	#N/A	#N/A
C3_00240C	GLO3	#N/A	#N/A	#N/A	#N/A	#N/A	#N/A	#N/A	#N/A	#N/A	#N/A	0.556069	0.0800203
C5_01520C	GLR1	0.2788	4.48313e-05	#N/A	#N/A	#N/A	#N/A	-0.704184	1.44688e-14	0.236445	0.000777216	-0.63098	3.85472e-13
C1_06550W	GLT1	#N/A	#N/A	0.567125	2.25155e-05	0.313137	0.000718009	1.37882	1.41396e-33	0.234634	0.00468635	1.75331	3.4599e-52
C3_02610C	GLX3	-0.666874	1.32384e-15	#N/A	#N/A	-0.903529	4.51593e-32	-2.95938	1.5071e-111	-1.17831	1.20834e-47	-2.92864	5.80255e-109
C1_10450W	GLY1	-0.416109	2.95664e-06	-0.556745	0.130561	-0.209231	0.0889952	#N/A	#N/A	-0.511593	6.51132e-07	#N/A	#N/A
C2_03870W	GNA1	#N/A	#N/A	#N/A	#N/A	#N/A	#N/A	#N/A	#N/A	#N/A	#N/A	-0.403421	0.000951916
C1_13860C	GND1	-0.230389	0.0532691	#N/A	#N/A	#N/A	#N/A	#N/A	#N/A	-0.18689	0.137425	#N/A	#N/A
C6_00330C	GNP1	-0.213786	0.00441516	0.292963	0.169755	#N/A	#N/A	1.22323	2.27244e-12	#N/A	#N/A	1.12484	7.13156e-12
CR_09910W	GNP3	#N/A	#N/A	#N/A	#N/A	#N/A	#N/A	#N/A	#N/A	#N/A	#N/A	#N/A	#N/A
C4_04640C	GOA1	#N/A	#N/A	#N/A	#N/A	#N/A	#N/A	#N/A	#N/A	#N/A	#N/A	#N/A	#N/A
C1_02980W	GOR1	-0.334095	0.0661364	#N/A	#N/A	0.833193	7.64328e-11	#N/A	#N/A	-0.473251	0.00689233	-0.487366	0.0178059
C3_02240C	GPA2	#N/A	#N/A	#N/A	#N/A	#N/A	#N/A	-0.214338	0.0420439	-0.240123	0.00581562	-0.653122	1.13347e-09
C2_10240W	GPD1	#N/A	#N/A	-0.312386	0.308877	#N/A	#N/A	-0.900693	1.17495e-14	#N/A	#N/A	-1.03759	1.88733e-13
C6_02010C	GPD2	-0.305964	5.97819e-05	#N/A	#N/A	#N/A	#N/A	#N/A	#N/A	-0.267501	0.0228909	-0.443769	0.0345507
C7_00930W	GPH1	-1.0746	6.21358e-16	#N/A	#N/A	-0.33748	0.0402179	1.05456	0.000380815	-0.84631	2.32599e-10	1.0437	3.52789e-06
C3_05390C	GPI1	#N/A	#N/A	#N/A	#N/A	#N/A	#N/A	1.0888	7.8123e-08	#N/A	#N/A	0.880911	2.78786e-09
C2_03920C	GPI13	0.174969	0.0579919	#N/A	#N/A	#N/A	#N/A	#N/A	#N/A	#N/A	#N/A	#N/A	#N/A
C4_02100C	GPI14	#N/A	#N/A	#N/A	#N/A	#N/A	#N/A	#N/A	#N/A	#N/A	#N/A	#N/A	#N/A
C2_05280C	GPI19	#N/A	#N/A	#N/A	#N/A	#N/A	#N/A	-0.695039	0.000744097	#N/A	#N/A	-1.1571	9.6623e-05
CR_04470W	GPI2	#N/A	#N/A	#N/A	#N/A	#N/A	#N/A	#N/A	#N/A	#N/A	#N/A	#N/A	#N/A
C1_05070C	GPI7	#N/A	#N/A	#N/A	#N/A	#N/A	#N/A	#N/A	#N/A	#N/A	#N/A	#N/A	#N/A
C1_07460C	GPI8	#N/A	#N/A	#N/A	#N/A	#N/A	#N/A	#N/A	#N/A	#N/A	#N/A	#N/A	#N/A
C2_03270W	GPM1	-0.931447	2.77608e-49	0.457866	0.00159163	#N/A	#N/A	0.655475	0.000212961	-0.576186	3.79523e-11	0.885125	5.81184e-13
C1_04320W	GPM2	#N/A	#N/A	#N/A	#N/A	#N/A	#N/A	#N/A	#N/A	#N/A	#N/A	#N/A	#N/A
C5_01250W	GPR1	0.270122	0.130208	#N/A	#N/A	#N/A	#N/A	#N/A	#N/A	#N/A	#N/A	#N/A	#N/A
C1_05080W	GPT1	#N/A	#N/A	#N/A	#N/A	#N/A	#N/A	#N/A	#N/A	#N/A	#N/A	#N/A	#N/A
C6_00860W	GPX1	-0.914476	8.5043e-10	#N/A	#N/A	-0.317823	0.133403	#N/A	#N/A	-1.24662	1.65216e-15	-0.765186	8.95614e-05
C6_00840W	GPX2	-1.78471	3.59681e-99	-1.61857	6.64351e-19	#N/A	#N/A	#N/A	#N/A	-0.656407	1.82227e-14	-0.758115	1.64682e-05
C1_07350C	GPX3	#N/A	#N/A	#N/A	#N/A	#N/A	#N/A	-0.780849	0.0682331	#N/A	#N/A	#N/A	#N/A
C2_06720W	GRE2	-0.482105	0.000380646	#N/A	#N/A	#N/A	#N/A	-0.719778	8.22846e-05	-0.694598	2.32449e-07	-0.908294	5.79382e-11
C5_02930C	GRE3	-0.444286	0.000119698	#N/A	#N/A	#N/A	#N/A	-0.986224	6.868e-08	-0.621953	1.59347e-07	-1.31745	6.90317e-13
C5_05080W	GRF10	#N/A	#N/A	#N/A	#N/A	#N/A	#N/A	#N/A	#N/A	#N/A	#N/A	1.16946	0.0625767
C1_09230C	GRP1	#N/A	#N/A	#N/A	#N/A	#N/A	#N/A	-0.442836	0.000554617	#N/A	#N/A	-0.413487	0.00106975
C5_02860C	GRP2	-0.663421	1.55943e-19	#N/A	#N/A	#N/A	#N/A	-0.434771	0.000690562	-0.363014	8.97988e-09	-0.786829	1.60299e-09
C5_04600C	GRR1	-0.165509	0.0269327	#N/A	#N/A	#N/A	#N/A	-0.427244	3.92503e-05	#N/A	#N/A	-0.675311	2.36652e-10
C1_05290W	GRS1	#N/A	#N/A	#N/A	#N/A	#N/A	#N/A	0.199688	0.048169	#N/A	#N/A	0.288914	0.00704818
C7_02070W	GRX1	#N/A	#N/A	#N/A	#N/A	#N/A	#N/A	#N/A	#N/A	#N/A	#N/A	#N/A	#N/A
C4_02710C	GRX3	#N/A	#N/A	#N/A	#N/A	#N/A	#N/A	#N/A	#N/A	#N/A	#N/A	#N/A	#N/A
C1_02420C	GSC1	#N/A	#N/A	#N/A	#N/A	#N/A	#N/A	#N/A	#N/A	0.187608	0.00789048	#N/A	#N/A
C1_12520W	GSG1	0.294112	0.125618	#N/A	#N/A	#N/A	#N/A	-0.735886	2.2873e-05	#N/A	#N/A	-0.717003	4.71116e-05
CR_08370W	GSH2	#N/A	#N/A	#N/A	#N/A	-0.198892	0.267923	-0.460863	8.1426e-05	#N/A	#N/A	-0.456108	8.53053e-05
C1_05600W	GSL1	#N/A	#N/A	#N/A	#N/A	#N/A	#N/A	-0.463836	0.00305186	#N/A	#N/A	-0.389979	0.00656138
CR_00850C	GSL2	#N/A	#N/A	#N/A	#N/A	#N/A	#N/A	#N/A	#N/A	#N/A	#N/A	#N/A	#N/A
C2_06310C	GSP1	#N/A	#N/A	#N/A	#N/A	#N/A	#N/A	-0.252604	0.0466797	#N/A	#N/A	#N/A	#N/A
C4_06900W	GST1	#N/A	#N/A	#N/A	#N/A	#N/A	#N/A	#N/A	#N/A	#N/A	#N/A	#N/A	#N/A
C4_02990C	GST2	#N/A	#N/A	#N/A	#N/A	0.381296	0.319271	-1.43971	4.64392e-15	#N/A	#N/A	-1.50326	1.97313e-15
CR_06460W	GST3	-0.673234	0.063259	0.91835	0.344014	#N/A	#N/A	1.26424	0.00534076	#N/A	#N/A	1.98015	6.32379e-07
CR_00780C	GSY1	#N/A	#N/A	0.740797	0.0195009	-0.401063	0.165436	0.985214	0.000378385	#N/A	#N/A	0.94932	0.00213778
C2_08600W	GTR1	#N/A	#N/A	#N/A	#N/A	#N/A	#N/A	-0.399868	0.0790501	#N/A	#N/A	#N/A	#N/A
C3_05630W	GTT1	#N/A	#N/A	#N/A	#N/A	#N/A	#N/A	#N/A	#N/A	#N/A	#N/A	#N/A	#N/A
C3_03720W	GTT11	#N/A	#N/A	#N/A	#N/A	#N/A	#N/A	#N/A	#N/A	-0.758105	0.10949	#N/A	#N/A
C3_03600C	GTT12	#N/A	#N/A	#N/A	#N/A	#N/A	#N/A	#N/A	#N/A	#N/A	#N/A	#N/A	#N/A
C3_03580C	GTT13	#N/A	#N/A	#N/A	#N/A	#N/A	#N/A	4.99035	1	#N/A	#N/A	5.28026	0.0314463
C1_09490C	GUA1	0.315637	2.37954e-06	#N/A	#N/A	#N/A	#N/A	0.599841	1.18292e-07	0.396108	1.40659e-09	0.794469	1.13466e-12
C5_03790W	GUK1	0.226913	0.00430341	0.247181	0.187325	#N/A	#N/A	0.2377	0.0314834	0.285693	0.000250031	0.308024	0.016211
C1_13540W	GUP1	#N/A	#N/A	#N/A	#N/A	#N/A	#N/A	-0.327328	0.00829701	#N/A	#N/A	-0.565052	3.95462e-06
C7_00620W	GUS1	#N/A	#N/A	#N/A	#N/A	#N/A	#N/A	1.17528	0.000336122	#N/A	#N/A	1.16632	0.000144893
CR_05220C	GUT1	#N/A	#N/A	-0.418578	0.323005	#N/A	#N/A	-1.71199	2.84703e-10	-0.288394	0.151081	-0.704345	0.0333797
C4_06760W	GUT2	0.351264	5.1999e-05	#N/A	#N/A	#N/A	#N/A	-0.420495	0.000719664	0.196401	0.0575546	-0.468298	0.00168329
C4_05550C	GVP36	#N/A	#N/A	#N/A	#N/A	#N/A	#N/A	-0.309731	0.00320404	#N/A	#N/A	-0.452064	4.34221e-05
C2_05730C	GWT1	#N/A	#N/A	#N/A	#N/A	#N/A	#N/A	-0.538378	8.44571e-06	#N/A	#N/A	-0.549477	5.48596e-06
C4_04710W	GYP1	-0.372683	0.000478745	#N/A	#N/A	#N/A	#N/A	-0.694607	4.12084e-05	-0.340585	0.00200438	-0.786641	2.13108e-05
C4_05600W	GYP2	#N/A	#N/A	#N/A	#N/A	#N/A	#N/A	#N/A	#N/A	#N/A	#N/A	-0.313821	0.00955089
C2_10610W	GYP5	#N/A	#N/A	#N/A	#N/A	#N/A	#N/A	-0.331817	0.0310799	#N/A	#N/A	-0.657422	4.84177e-05
C7_03490W	GYP7	-0.387	0.0203414	#N/A	#N/A	#N/A	#N/A	-0.800434	1.27345e-05	#N/A	#N/A	-0.860296	6.94186e-08
C5_02910C	GYP8	0.588939	4.97163e-05	#N/A	#N/A	0.301755	0.231166	-0.410064	0.00424803	0.40013	0.0142352	-0.732569	2.25516e-06
CR_02850C	GZF3	0.265008	0.00121336	#N/A	#N/A	#N/A	#N/A	0.606571	2.33844e-07	0.220652	0.0214755	1.70913	4.64118e-28
C1_06130C	HAC1	-0.895777	2.17073e-08	-1.29334	1.23811e-07	#N/A	#N/A	-0.504861	0.0925349	-0.873405	1.22044e-07	-1.12279	2.98549e-07
C1_06610C	HAK1	#N/A	#N/A	#N/A	#N/A	2.6993	2.32446e-12	3.98733	0.000420038	#N/A	#N/A	#N/A	#N/A
C6_00970C	HAL21	#N/A	#N/A	0.298645	0.367458	#N/A	#N/A	#N/A	#N/A	#N/A	#N/A	0.300956	0.0740296
C6_01030W	HAL22	#N/A	#N/A	0.247531	0.313588	#N/A	#N/A	0.374007	0.00578179	#N/A	#N/A	0.421377	0.00156733
C5_01830C	HAL9	0.201555	0.130982	#N/A	#N/A	0.514252	1.3737e-06	#N/A	#N/A	0.896512	1.46275e-21	0.476146	0.00248383
C5_03860W	HAM1	#N/A	#N/A	#N/A	#N/A	#N/A	#N/A	1.46962	3.31261e-06	#N/A	#N/A	1.24841	3.10122e-07
C1_07680W	HAP2	0.37062	0.00192508	#N/A	#N/A	#N/A	#N/A	-0.791932	4.84899e-05	#N/A	#N/A	-1.15039	6.60758e-08
C4_01390W	HAP3	0.699856	1.56238e-12	#N/A	#N/A	#N/A	#N/A	-2.08598	1.86086e-07	0.45233	7.0264e-08	-3.78109	2.85511e-16
CR_04290W	HAP31	#N/A	#N/A	#N/A	#N/A	#N/A	#N/A	1.341	0.064382	#N/A	#N/A	1.54216	0.0250645
C4_05110C	HAP41	0.255866	0.0116105	#N/A	#N/A	#N/A	#N/A	#N/A	#N/A	0.173157	0.0986613	0.448013	0.0450726
C2_01700C	HAP42	0.24913	0.0499004	#N/A	#N/A	#N/A	#N/A	#N/A	#N/A	0.275014	0.0164836	-0.420346	0.0404523
C1_11210C	HAP43	0.465515	1.0397e-10	#N/A	#N/A	#N/A	#N/A	-1.70825	2.96766e-26	0.380179	7.41678e-07	-1.86905	1.06403e-21
C5_00940C	HAP5	#N/A	#N/A	#N/A	#N/A	-0.258919	0.0834351	-0.297537	0.0353392	#N/A	#N/A	-0.445616	0.000638805
C5_04750C	HAS1	#N/A	#N/A	#N/A	#N/A	#N/A	#N/A	0.845238	6.66433e-09	0.172937	0.0760926	0.943687	6.75867e-08
C1_04670W	HAT1	#N/A	#N/A	#N/A	#N/A	#N/A	#N/A	-0.327575	0.00598197	#N/A	#N/A	-0.481127	2.73417e-05
C6_04540C	HAT2	#N/A	#N/A	#N/A	#N/A	#N/A	#N/A	-0.348082	0.0136033	#N/A	#N/A	-0.360516	0.0138365
C1_00340W	HBR1	#N/A	#N/A	#N/A	#N/A	#N/A	#N/A	#N/A	#N/A	#N/A	#N/A	#N/A	#N/A
C6_04220C	HBR2	0.335754	0.000368503	#N/A	#N/A	0.262299	0.0305187	-0.242378	0.0597155	0.283048	0.00331411	#N/A	#N/A
C3_03650W	HBR3	#N/A	#N/A	#N/A	#N/A	#N/A	#N/A	1.5687	0.00207066	#N/A	#N/A	1.89095	6.24053e-05
C4_02830C	HCA4	#N/A	#N/A	#N/A	#N/A	#N/A	#N/A	1.51078	0.000382762	#N/A	#N/A	1.57077	0.000128385
C6_01860C	HCH1	#N/A	#N/A	#N/A	#N/A	#N/A	#N/A	#N/A	#N/A	#N/A	#N/A	#N/A	#N/A
C1_09870W	HCM1	#N/A	#N/A	#N/A	#N/A	#N/A	#N/A	#N/A	#N/A	#N/A	#N/A	1.70986	0.0373609
CR_10370W	HCR1	#N/A	#N/A	#N/A	#N/A	#N/A	#N/A	0.873063	0.00139342	#N/A	#N/A	0.82691	0.00109743
CR_02050C	HDA1	#N/A	#N/A	#N/A	#N/A	#N/A	#N/A	#N/A	#N/A	#N/A	#N/A	0.839974	2.89114e-12
CR_02000C	HEM1	#N/A	#N/A	#N/A	#N/A	#N/A	#N/A	0.579525	0.00104863	#N/A	#N/A	1.45966	1.20471e-25
C3_04060C	HEM13	-1.00889	2.38373e-23	#N/A	#N/A	#N/A	#N/A	0.739555	0.00085206	-0.630537	1.20406e-06	1.11501	2.25298e-13
C1_08880W	HEM14	#N/A	#N/A	#N/A	#N/A	#N/A	#N/A	0.442167	0.000372879	#N/A	#N/A	0.669861	9.17274e-08
C2_07490W	HEM15	#N/A	#N/A	#N/A	#N/A	#N/A	#N/A	#N/A	#N/A	#N/A	#N/A	-0.384049	0.00887397
C2_03300W	HEM2	#N/A	#N/A	#N/A	#N/A	#N/A	#N/A	#N/A	#N/A	#N/A	#N/A	#N/A	#N/A
C2_10360C	HEM3	0.375635	0.0279419	#N/A	#N/A	#N/A	#N/A	0.827842	0.00191997	#N/A	#N/A	0.849523	0.00122536
C2_10340W	HEM4	0.492326	0.000809266	0.343987	0.231183	#N/A	#N/A	1.13753	1.37932e-10	0.506243	0.00136223	1.01322	8.02379e-12
C6_00100C	HET1	#N/A	#N/A	#N/A	#N/A	#N/A	#N/A	#N/A	#N/A	#N/A	#N/A	#N/A	#N/A
C5_03610W	HEX1	#N/A	#N/A	#N/A	#N/A	#N/A	#N/A	#N/A	#N/A	#N/A	#N/A	#N/A	#N/A
C2_02240C	HEX3	#N/A	#N/A	#N/A	#N/A	#N/A	#N/A	-0.383146	0.000365753	#N/A	#N/A	-0.470039	2.87859e-05
C1_03640C	HFL1	#N/A	#N/A	#N/A	#N/A	#N/A	#N/A	1.46338	0.0599792	#N/A	#N/A	#N/A	#N/A
C4_02630C	HFL2	0.147015	0.11748	#N/A	#N/A	#N/A	#N/A	#N/A	#N/A	0.171184	0.0602569	#N/A	#N/A
C1_00780C	HGC1	-0.376491	0.000127337	-0.616578	0.00115472	0.335072	0.000389009	#N/A	#N/A	-0.482052	2.54502e-09	-1.47897	9.24919e-18
C4_02050W	HGH1	#N/A	#N/A	#N/A	#N/A	#N/A	#N/A	1.5873	0.00022501	#N/A	#N/A	1.85433	1.07966e-05
C1_01980W	HGT1	-0.182871	0.028064	#N/A	#N/A	0.761408	6.05222e-31	0.630159	1.50178e-10	0.351026	8.46624e-07	-0.419401	0.00622546
C6_03790C	HGT10	-0.433005	0.0735626	0.787583	0.206151	#N/A	#N/A	3.04146	7.07071e-19	#N/A	#N/A	3.14719	4.10561e-32
C7_00280W	HGT12	#N/A	#N/A	#N/A	#N/A	#N/A	#N/A	#N/A	#N/A	#N/A	#N/A	3.52691	0.0630928
C7_00290C	HGT13	#N/A	#N/A	#N/A	#N/A	#N/A	#N/A	#N/A	#N/A	#N/A	#N/A	#N/A	#N/A
CR_07730W	HGT14	-0.347916	0.0812349	#N/A	#N/A	0.689405	2.71717e-06	#N/A	#N/A	#N/A	#N/A	#N/A	#N/A
CR_07270C	HGT16	#N/A	#N/A	#N/A	#N/A	#N/A	#N/A	#N/A	#N/A	#N/A	#N/A	#N/A	#N/A
C4_01070W	HGT17	#N/A	#N/A	#N/A	#N/A	#N/A	#N/A	#N/A	#N/A	#N/A	#N/A	5.507	0.0180308
CR_03040C	HGT18	#N/A	#N/A	0.325541	0.376473	#N/A	#N/A	-1.09432	2.4572e-20	-0.183445	0.133122	-0.446972	0.000143947
C3_00220W	HGT19	#N/A	#N/A	#N/A	#N/A	#N/A	#N/A	#N/A	#N/A	-1.66841	1	#N/A	#N/A
C1_02110C	HGT2	-0.557001	2.51058e-05	-0.458769	0.358631	0.464954	4.41888e-05	1.21742	1.71205e-16	#N/A	#N/A	#N/A	#N/A
C2_02610C	HGT20	0.484575	0.0225905	#N/A	#N/A	-0.460206	0.199371	-0.791167	0.00445355	#N/A	#N/A	-0.833147	0.00348867
CR_03850W	HGT3	0.320119	0.0533604	0.898648	0.00130553	#N/A	#N/A	-2.21475	2.68307e-22	#N/A	#N/A	#N/A	#N/A
C3_04930C	HGT4	#N/A	#N/A	#N/A	#N/A	#N/A	#N/A	#N/A	#N/A	#N/A	#N/A	#N/A	#N/A
C3_05270C	HGT5	#N/A	#N/A	#N/A	#N/A	#N/A	#N/A	#N/A	#N/A	#N/A	#N/A	#N/A	#N/A
C2_01020W	HGT6	-2.00859	1.85553e-21	#N/A	#N/A	0.17364	0.331085	2.50131	5.32611e-09	-0.958298	5.11423e-05	2.1943	2.75302e-09
C2_01000W	HGT7	-0.711023	0.000240807	#N/A	#N/A	#N/A	#N/A	#N/A	#N/A	-0.432774	0.125632	#N/A	#N/A
C2_01010W	HGT8	-0.446552	0.000159236	#N/A	#N/A	#N/A	#N/A	1.35062	1.13527e-12	#N/A	#N/A	1.21146	9.66732e-08
CR_05090C	HGT9	-1.87312	0.0319691	-1.12394	0.366778	#N/A	#N/A	-2.27073	0.0176637	-1.74464	1	-3.70922	0.000179999
C1_04240C	HHF1	0.1247	0.0891421	0.528488	2.25155e-05	#N/A	#N/A	0.210655	0.0409007	#N/A	#N/A	0.285794	0.00210258
CR_06800C	HHF22	#N/A	#N/A	#N/A	#N/A	#N/A	#N/A	1.96886	0.00420853	#N/A	#N/A	2.71363	8.82533e-06
C7_03180C	HHO1	#N/A	#N/A	0.420765	0.100015	#N/A	#N/A	0.36409	0.00546858	-0.161189	0.100926	0.377572	0.000720751
C3_07090W	HHT1	#N/A	#N/A	#N/A	#N/A	#N/A	#N/A	0.883319	6.755e-05	#N/A	#N/A	0.698138	0.00169956
CR_06810W	HHT2	#N/A	#N/A	#N/A	#N/A	#N/A	#N/A	#N/A	#N/A	#N/A	#N/A	#N/A	#N/A
C1_04260W	HHT21	#N/A	#N/A	0.293251	0.340706	#N/A	#N/A	#N/A	#N/A	#N/A	#N/A	#N/A	#N/A
C5_01800C	HIP1	#N/A	#N/A	#N/A	#N/A	0.16801	0.192605	0.518943	5.41023e-05	#N/A	#N/A	0.405072	2.88996e-05
C2_00330C	HIR1	#N/A	#N/A	#N/A	#N/A	#N/A	#N/A	#N/A	#N/A	#N/A	#N/A	#N/A	#N/A
C5_05320C	HIS1	-12.9362	4.73543e-26	-11.6693	2.71438e-27	-12.8635	2.03119e-25	-12.4972	3.44323e-24	-12.915	5.92601e-26	-12.6769	3.80199e-25
C2_04810W	HIS3	0.338065	0.0822036	#N/A	#N/A	1.00118	1.3669e-10	0.587764	0.003078	0.494746	0.00635787	0.805531	3.76207e-05
C4_00140C	HIS4	-0.249531	0.000789636	#N/A	#N/A	0.353674	2.57787e-05	0.542345	2.68346e-05	#N/A	#N/A	0.406851	0.00344063
C4_00650W	HIS5	#N/A	#N/A	#N/A	#N/A	0.848884	2.41444e-12	#N/A	#N/A	#N/A	#N/A	#N/A	#N/A
C7_03720C	HIS7	#N/A	#N/A	#N/A	#N/A	#N/A	#N/A	1.21898	0.000219929	#N/A	#N/A	1.15685	0.00137837
C4_02750W	HIT1	#N/A	#N/A	#N/A	#N/A	-0.37741	0.204989	0.681879	0.000170739	#N/A	#N/A	0.837865	3.56783e-05
C7_04050W	HLJ1	#N/A	#N/A	#N/A	#N/A	#N/A	#N/A	#N/A	#N/A	#N/A	#N/A	0.769888	0.073741
C1_03780C	HMG1	#N/A	#N/A	#N/A	#N/A	#N/A	#N/A	#N/A	#N/A	0.177837	0.0102893	#N/A	#N/A
CR_10720W	HMI1	-1.15878	0.076705	#N/A	#N/A	#N/A	#N/A	#N/A	#N/A	#N/A	#N/A	#N/A	#N/A
CR_05670C	HMO1	#N/A	#N/A	#N/A	#N/A	#N/A	#N/A	0.629066	0.000212536	-0.672105	4.47464e-08	#N/A	#N/A
C5_00670C	HMS1	-1.37823	8.04744e-43	-0.728674	0.000160733	#N/A	#N/A	2.13906	3.61787e-32	-1.0347	6.51008e-23	1.65378	3.11913e-16
C1_01030W	HMT1	#N/A	#N/A	#N/A	#N/A	#N/A	#N/A	0.606138	0.000368896	0.23876	0.0179825	0.674553	4.82112e-05
C1_00350C	HMX1	#N/A	#N/A	#N/A	#N/A	#N/A	#N/A	#N/A	#N/A	-0.610788	0.13212	#N/A	#N/A
C2_01210C	HNM1	0.49792	8.29421e-06	#N/A	#N/A	#N/A	#N/A	#N/A	#N/A	0.463811	2.71327e-05	#N/A	#N/A
CR_01900C	HNM3	#N/A	#N/A	0.905188	0.000462934	#N/A	#N/A	#N/A	#N/A	#N/A	#N/A	0.950488	0.00663268
C1_02580W	HNM4	#N/A	#N/A	#N/A	#N/A	#N/A	#N/A	-0.907448	0.0070622	#N/A	#N/A	-0.825598	0.0622743
C1_10780C	HNT1	#N/A	#N/A	#N/A	#N/A	#N/A	#N/A	#N/A	#N/A	#N/A	#N/A	#N/A	#N/A
C3_06340W	HNT2	#N/A	#N/A	#N/A	#N/A	#N/A	#N/A	#N/A	#N/A	#N/A	#N/A	#N/A	#N/A
C6_01390W	HOC1	0.164503	0.111132	#N/A	#N/A	#N/A	#N/A	-0.277088	0.0151226	0.153915	0.15065	-0.233519	0.0234452
C4_00370W	HOF1	0.35017	0.0974501	#N/A	#N/A	0.346143	0.240301	#N/A	#N/A	#N/A	#N/A	#N/A	#N/A
C2_03330C	HOG1	#N/A	#N/A	#N/A	#N/A	#N/A	#N/A	-0.56954	1.446e-07	#N/A	#N/A	-0.728444	7.14413e-14
C1_07720W	HOK-1	#N/A	#N/A	#N/A	#N/A	#N/A	#N/A	#N/A	#N/A	#N/A	#N/A	#N/A	#N/A
C2_10370W	HOK-2	#N/A	#N/A	#N/A	#N/A	#N/A	#N/A	#N/A	#N/A	#N/A	#N/A	#N/A	#N/A
C4_05480W	HOK-4	#N/A	#N/A	#N/A	#N/A	#N/A	#N/A	#N/A	#N/A	#N/A	#N/A	#N/A	#N/A
C5_03180W	HOK-5	#N/A	#N/A	#N/A	#N/A	#N/A	#N/A	#N/A	#N/A	#N/A	#N/A	#N/A	#N/A
C6_04010C	HOK-6	#N/A	#N/A	#N/A	#N/A	#N/A	#N/A	#N/A	#N/A	#N/A	#N/A	#N/A	#N/A
C7_01120C	HOK-7a	#N/A	#N/A	#N/A	#N/A	#N/A	#N/A	#N/A	#N/A	#N/A	#N/A	#N/A	#N/A
C7_02700W	HOK-7b	#N/A	#N/A	#N/A	#N/A	#N/A	#N/A	#N/A	#N/A	#N/A	#N/A	#N/A	#N/A
CR_06400C	HOK-R	#N/A	#N/A	#N/A	#N/A	#N/A	#N/A	#N/A	#N/A	#N/A	#N/A	#N/A	#N/A
C1_03000W	HOL1	-0.395623	0.033341	#N/A	#N/A	#N/A	#N/A	-0.553004	0.005831	-0.789894	8.57858e-06	-0.876247	1.50238e-06
C1_01780C	HOL4	-0.818732	6.99614e-28	-0.296641	0.117949	0.132475	0.333085	#N/A	#N/A	-0.544274	9.8023e-13	-0.797034	5.71308e-14
C2_02370C	HOM2	#N/A	#N/A	#N/A	#N/A	#N/A	#N/A	#N/A	#N/A	#N/A	#N/A	#N/A	#N/A
C4_05540W	HOM3	#N/A	#N/A	#N/A	#N/A	#N/A	#N/A	0.242637	0.0761868	#N/A	#N/A	0.292364	0.0377064
C1_02620C	HOM6	#N/A	#N/A	#N/A	#N/A	#N/A	#N/A	#N/A	#N/A	#N/A	#N/A	#N/A	#N/A
C4_06010C	HOS1	-0.366042	0.0548121	#N/A	#N/A	-0.318243	0.245415	-0.504959	0.0170491	-0.46407	0.0172713	-1.05256	6.33504e-09
C3_00780W	HOS2	#N/A	#N/A	#N/A	#N/A	#N/A	#N/A	#N/A	#N/A	#N/A	#N/A	#N/A	#N/A
C4_02300W	HOS3	-0.367956	0.0200729	#N/A	#N/A	#N/A	#N/A	#N/A	#N/A	#N/A	#N/A	#N/A	#N/A
C6_00140C	HPA2	#N/A	#N/A	#N/A	#N/A	#N/A	#N/A	#N/A	#N/A	#N/A	#N/A	#N/A	#N/A
C1_13970C	HPC2	#N/A	#N/A	#N/A	#N/A	#N/A	#N/A	#N/A	#N/A	#N/A	#N/A	1.04826	0.0753518
C6_02890C	HPD1	#N/A	#N/A	#N/A	#N/A	#N/A	#N/A	#N/A	#N/A	-0.566978	0.0692716	2.344	1.26709e-15
C2_02740C	HPT1	0.18552	0.041968	#N/A	#N/A	#N/A	#N/A	0.79226	6.5268e-11	0.229456	0.00722141	0.833977	1.69038e-11
C3_00550C	HRK1	#N/A	#N/A	#N/A	#N/A	#N/A	#N/A	0.792825	0.0114102	#N/A	#N/A	#N/A	#N/A
C4_03820C	HRQ2	#N/A	#N/A	#N/A	#N/A	#N/A	#N/A	#N/A	#N/A	-0.716341	0.0282537	0.668163	0.0402484
C6_02340W	HRR25	#N/A	#N/A	#N/A	#N/A	#N/A	#N/A	0.646684	1.9709e-08	#N/A	#N/A	0.447627	0.000993615
C3_02450W	HRT1	#N/A	#N/A	#N/A	#N/A	#N/A	#N/A	-0.271489	0.00879321	#N/A	#N/A	-0.292644	0.00677446
C4_01690C	HRT2	-0.35505	0.000101918	0.211967	0.374833	-0.191878	0.137845	-0.451557	0.00155634	-0.480725	1.89247e-08	-0.410978	0.0100568
CR_01210C	HSE1	#N/A	#N/A	#N/A	#N/A	#N/A	#N/A	#N/A	#N/A	#N/A	#N/A	#N/A	#N/A
C2_01710W	HSK3	#N/A	#N/A	#N/A	#N/A	#N/A	#N/A	#N/A	#N/A	#N/A	#N/A	#N/A	#N/A
C5_02840C	HSL1	-0.175135	0.0442179	#N/A	#N/A	#N/A	#N/A	#N/A	#N/A	#N/A	#N/A	-0.415337	0.000272059
C7_03450C	HSM3	#N/A	#N/A	#N/A	#N/A	#N/A	#N/A	-0.561528	0.0565053	-0.491808	0.115394	-1.099	7.23872e-05
CR_08250C	HSP104	-0.35291	1.21495e-05	#N/A	#N/A	#N/A	#N/A	-0.844677	1.56017e-11	-0.401979	1.98741e-06	-1.01402	2.99439e-14
C5_02080C	HSP12	-0.8729	0.063259	#N/A	#N/A	#N/A	#N/A	-3.08798	1.58788e-13	-1.05833	0.0280008	-1.45898	8.85917e-05
C2_04010C	HSP21	#N/A	#N/A	#N/A	#N/A	#N/A	#N/A	#N/A	#N/A	#N/A	#N/A	#N/A	#N/A
C1_01990W	HSP30	#N/A	#N/A	#N/A	#N/A	#N/A	#N/A	#N/A	#N/A	#N/A	#N/A	#N/A	#N/A
C1_02070W	HSP31	-1.81842	0.000348214	#N/A	#N/A	#N/A	#N/A	#N/A	#N/A	-2.91936	2.28877e-07	#N/A	#N/A
CR_06490C	HSP60	#N/A	#N/A	#N/A	#N/A	#N/A	#N/A	#N/A	#N/A	#N/A	#N/A	#N/A	#N/A
C1_13480W	HSP70	-0.321845	0.000468416	0.652227	0.0579859	#N/A	#N/A	-0.606555	0.00058275	-0.201362	0.0498737	#N/A	#N/A
C2_03390C	HSP78	#N/A	#N/A	#N/A	#N/A	#N/A	#N/A	-0.817223	2.67501e-07	#N/A	#N/A	-0.914845	1.83371e-07
C7_02030W	HSP90	#N/A	#N/A	-0.504996	0.0114205	#N/A	#N/A	0.326059	0.0950139	#N/A	#N/A	0.40603	0.0137645
C1_09050W	HST1	#N/A	#N/A	#N/A	#N/A	#N/A	#N/A	#N/A	#N/A	#N/A	#N/A	#N/A	#N/A
CR_01800C	HST2	#N/A	#N/A	#N/A	#N/A	-0.356294	0.317484	-1.03366	3.11672e-07	#N/A	#N/A	#N/A	#N/A
C5_01340W	HST3	#N/A	#N/A	#N/A	#N/A	#N/A	#N/A	-0.462777	0.0112197	0.195334	0.0344022	-0.52828	0.000406251
C3_06510C	HST6	#N/A	#N/A	#N/A	#N/A	#N/A	#N/A	#N/A	#N/A	#N/A	#N/A	#N/A	#N/A
CR_03900W	HST7	#N/A	#N/A	#N/A	#N/A	#N/A	#N/A	-0.474777	0.00221493	#N/A	#N/A	0.469636	0.00208625
C4_02010C	HSX11	#N/A	#N/A	2.49461	0.108409	#N/A	#N/A	#N/A	#N/A	#N/A	#N/A	3.24618	0.00108525
C3_03910W	HTA1	#N/A	#N/A	0.40907	0.00286807	#N/A	#N/A	0.203922	0.0766972	0.148511	0.0710296	0.330469	0.00159807
C1_04170C	HTA2	#N/A	#N/A	0.631749	0.159775	#N/A	#N/A	0.635864	0.000183171	#N/A	#N/A	1.02061	4.10275e-07
C3_03280C	HTA3	#N/A	#N/A	#N/A	#N/A	#N/A	#N/A	1.11807	0.00015835	#N/A	#N/A	0.887893	0.00142378
C3_03900C	HTB1	#N/A	#N/A	0.275308	0.0523539	#N/A	#N/A	#N/A	#N/A	#N/A	#N/A	#N/A	#N/A
C5_05490C	HTS1	#N/A	#N/A	#N/A	#N/A	#N/A	#N/A	0.92169	1.1908e-15	#N/A	#N/A	0.857454	8.17337e-13
C3_01380W	huia-3a	#N/A	#N/A	#N/A	#N/A	#N/A	#N/A	#N/A	#N/A	#N/A	#N/A	#N/A	#N/A
C3_06980W	HUT1	#N/A	#N/A	#N/A	#N/A	#N/A	#N/A	#N/A	#N/A	#N/A	#N/A	#N/A	#N/A
C4_03570W	HWP1	-0.889067	7.01564e-50	#N/A	#N/A	-0.30949	0.00318615	0.742737	3.15413e-14	-0.773898	1.26084e-35	-0.40583	0.000129164
C4_03510C	HWP2	#N/A	#N/A	#N/A	#N/A	1.71293	0.000213943	1.82945	7.79642e-06	1.72854	3.66643e-05	0.981641	0.0675338
C6_04580W	HXK1	-0.303556	0.000172797	#N/A	#N/A	#N/A	#N/A	-0.24523	0.0293333	-0.172045	0.0752376	-0.495539	8.42243e-06
CR_04510W	HXK2	-1.02274	3.16891e-07	0.38708	0.0749318	#N/A	#N/A	1.00159	8.03867e-07	-0.788042	0.0057758	1.82692	6.64132e-24
CR_03450W	HXT5	-1.36097	8.24981e-05	#N/A	#N/A	-1.44713	0.000358569	-2.06786	6.26056e-06	-2.30718	1.18151e-09	#N/A	#N/A
C2_04240C	HYM1	#N/A	#N/A	-0.312551	0.370014	#N/A	#N/A	#N/A	#N/A	#N/A	#N/A	-0.333308	0.0499272
C1_13450W	HYR1	2.09621	1.19877e-232	6.42034	4.97298e-201	-3.25066	0	0.508333	0.0191051	0.676528	5.96588e-36	3.90875	2.62959e-181
C5_00730W	HYR3	-0.436923	0.0084419	#N/A	#N/A	#N/A	#N/A	0.788692	0.00131568	#N/A	#N/A	0.803019	2.39181e-05
CR_00760C	HYR4	#N/A	#N/A	#N/A	#N/A	#N/A	#N/A	#N/A	#N/A	#N/A	#N/A	#N/A	#N/A
C5_04740C	HYS2	#N/A	#N/A	#N/A	#N/A	#N/A	#N/A	0.393189	0.0569456	#N/A	#N/A	0.394731	0.0318321
C2_02990C	HYU1	-0.276334	0.0886699	#N/A	#N/A	#N/A	#N/A	-0.276686	0.0763405	-0.34224	0.0523572	-0.525719	0.000127317
CR_10780C	IAH1	#N/A	#N/A	#N/A	#N/A	#N/A	#N/A	#N/A	#N/A	#N/A	#N/A	#N/A	#N/A
C1_04500W	ICL1	#N/A	#N/A	0.672377	0.240763	#N/A	#N/A	2.80763	3.96712e-24	-0.89693	0.0616716	5.15332	1.48982e-132
C1_09630W	IDH1	0.500825	0.00107635	#N/A	#N/A	#N/A	#N/A	#N/A	#N/A	#N/A	#N/A	#N/A	#N/A
C2_03080W	IDH2	0.596216	6.52291e-17	#N/A	#N/A	#N/A	#N/A	-0.76357	1.84749e-08	0.466083	2.99971e-10	-0.784569	4.29577e-20
C4_02280W	IDI1	#N/A	#N/A	#N/A	#N/A	#N/A	#N/A	#N/A	#N/A	#N/A	#N/A	#N/A	#N/A
C2_05890C	IDP1	#N/A	#N/A	#N/A	#N/A	#N/A	#N/A	-0.649594	4.49735e-08	#N/A	#N/A	-0.532785	4.13185e-08
CR_02360W	IDP2	-0.618863	2.25333e-08	-0.539734	0.00425812	#N/A	#N/A	#N/A	#N/A	-0.937993	1.02601e-23	1.75624	1.68596e-59
CR_09780C	IFA14	-2.7113	1	#N/A	#N/A	#N/A	#N/A	#N/A	#N/A	#N/A	#N/A	4.84281	0.0749783
C7_03170W	IFA21	-0.198894	0.117861	0.363848	0.0779193	#N/A	#N/A	0.283524	0.0575606	-0.23114	0.0710591	#N/A	#N/A
C2_04420W	IFA4	-0.525402	0.0603126	#N/A	#N/A	-0.601196	0.0833326	#N/A	#N/A	-0.936756	0.000608204	-1.18455	0.00251417
C1_01240W	IFD3	#N/A	#N/A	#N/A	#N/A	#N/A	#N/A	#N/A	#N/A	#N/A	#N/A	#N/A	#N/A
C1_04140W	IFD6	-1.49382	1.94145e-06	#N/A	#N/A	#N/A	#N/A	-2.31344	4.77856e-24	#N/A	#N/A	-1.87119	3.8536e-13
C1_04750W	IFE1	#N/A	#N/A	1.3241	0.0453179	#N/A	#N/A	#N/A	#N/A	#N/A	#N/A	#N/A	#N/A
CR_05340C	IFE2	-2.82221	0.0062899	#N/A	#N/A	#N/A	#N/A	5.75695	1.66938e-05	-2.81261	0.014669	6.86074	6.28203e-09
C3_00600W	IFF11	#N/A	#N/A	#N/A	#N/A	5.86406	4.40175e-06	8.7368	1.846e-10	#N/A	#N/A	#N/A	#N/A
CR_03630W	IFF3	-0.815943	8.82618e-10	-0.492007	0.0125584	0.369476	0.00700236	0.806087	3.54008e-10	-0.594785	4.50055e-06	0.716698	3.18629e-05
CR_00610W	IFF4	#N/A	#N/A	#N/A	#N/A	#N/A	#N/A	#N/A	#N/A	#N/A	#N/A	#N/A	#N/A
C4_06550C	IFF5	-0.436004	0.00725208	#N/A	#N/A	#N/A	#N/A	-0.552646	0.00610067	#N/A	#N/A	-0.559104	0.0101972
C2_09130C	IFF6	-0.287595	0.030354	-0.318733	0.176955	#N/A	#N/A	#N/A	#N/A	-0.302796	0.0256326	-0.483796	0.00352449
C5_00710W	IFF8	#N/A	#N/A	#N/A	#N/A	#N/A	#N/A	#N/A	#N/A	#N/A	#N/A	#N/A	#N/A
CR_03880W	IFF9	-1.27962	5.52721e-43	-0.808565	2.90804e-06	0.190778	0.193723	1.18529	6.29541e-18	-1.7409	1.83617e-69	-7.1389	2.4204e-74
C5_00450C	IFG3	#N/A	#N/A	#N/A	#N/A	1.76285	0.00221008	2.10025	0.0133893	#N/A	#N/A	#N/A	#N/A
C5_02650C	IFH1	#N/A	#N/A	#N/A	#N/A	#N/A	#N/A	0.307019	0.00871006	0.202324	0.0150165	#N/A	#N/A
C1_04060W	IFI3	#N/A	#N/A	#N/A	#N/A	#N/A	#N/A	#N/A	#N/A	#N/A	#N/A	#N/A	#N/A
C2_03620W	IFK2	#N/A	#N/A	#N/A	#N/A	#N/A	#N/A	-0.448251	0.0297081	#N/A	#N/A	#N/A	#N/A
C7_02940C	IFM1	#N/A	#N/A	#N/A	#N/A	#N/A	#N/A	#N/A	#N/A	#N/A	#N/A	#N/A	#N/A
C2_08080C	IFM3	#N/A	#N/A	#N/A	#N/A	#N/A	#N/A	#N/A	#N/A	#N/A	#N/A	#N/A	#N/A
C2_10180W	IFR1	-1.05864	3.92747e-06	#N/A	#N/A	#N/A	#N/A	#N/A	#N/A	#N/A	#N/A	#N/A	#N/A
CR_03280W	IFR2	#N/A	#N/A	0.222973	0.224776	#N/A	#N/A	-0.775222	1.33903e-14	#N/A	#N/A	#N/A	#N/A
CR_01730W	IFU5	-0.357749	2.64242e-05	#N/A	#N/A	#N/A	#N/A	-1.89671	9.98067e-42	-0.241	0.0126256	-0.738572	4.52028e-08
C6_03850C	IHD1	-0.461914	1.01791e-16	#N/A	#N/A	0.123994	0.349562	0.683212	4.73899e-12	-0.785522	1.35505e-51	#N/A	#N/A
C1_00850W	IHD2	-0.599329	5.2285e-15	-0.56071	0.0191197	0.258415	0.00233086	-1.61838	4.20037e-59	-0.307775	0.000700927	-2.38826	3.75623e-120
C6_04520W	ILS1	#N/A	#N/A	#N/A	#N/A	#N/A	#N/A	0.187358	0.0684293	#N/A	#N/A	#N/A	#N/A
C2_06190W	ILV1	#N/A	#N/A	#N/A	#N/A	#N/A	#N/A	0.774623	0.0276754	-0.428307	0.147823	1.15424	0.00042562
C3_02320W	ILV2	#N/A	#N/A	#N/A	#N/A	0.269173	0.00055662	#N/A	#N/A	#N/A	#N/A	#N/A	#N/A
C5_05410C	ILV3	#N/A	#N/A	0.514292	0.0292693	0.415366	0.000507349	2.73014	5.37567e-172	#N/A	#N/A	2.91515	5.91995e-176
C6_00870C	ILV5	#N/A	#N/A	#N/A	#N/A	-0.153623	0.213064	0.192442	0.0837481	-0.206777	0.0063294	0.363792	0.00065081
C4_01370W	ILV6	#N/A	#N/A	0.326925	0.332771	#N/A	#N/A	#N/A	#N/A	#N/A	#N/A	0.31771	0.0208511
CR_03290C	IME2	#N/A	#N/A	#N/A	#N/A	#N/A	#N/A	#N/A	#N/A	#N/A	#N/A	#N/A	#N/A
C4_05020W	IMG2	0.716791	9.65684e-09	#N/A	#N/A	#N/A	#N/A	#N/A	#N/A	0.436607	0.0108888	#N/A	#N/A
C2_06390C	IMH3	#N/A	#N/A	#N/A	#N/A	#N/A	#N/A	0.574524	1.84402e-05	0.153853	0.0312567	0.670011	1.64884e-06
C1_02610W	IML1	#N/A	#N/A	#N/A	#N/A	#N/A	#N/A	#N/A	#N/A	#N/A	#N/A	-0.34827	0.0384425
C1_14210C	IML2	#N/A	#N/A	#N/A	#N/A	#N/A	#N/A	0.634563	0.0893421	#N/A	#N/A	#N/A	#N/A
C1_03610C	IMP1	#N/A	#N/A	#N/A	#N/A	#N/A	#N/A	#N/A	#N/A	#N/A	#N/A	#N/A	#N/A
C5_00860W	IMP2	0.219013	0.111078	#N/A	#N/A	#N/A	#N/A	-0.364924	0.0166007	#N/A	#N/A	-0.321873	0.0272163
CR_07950W	IMP4	#N/A	#N/A	#N/A	#N/A	#N/A	#N/A	0.624863	0.000217704	#N/A	#N/A	0.38911	0.020485
CR_02740W	INN1	#N/A	#N/A	#N/A	#N/A	#N/A	#N/A	-0.258293	0.0580865	0.261407	0.00720246	0.467961	2.52971e-05
CR_10100C	INO1	#N/A	#N/A	#N/A	#N/A	#N/A	#N/A	#N/A	#N/A	#N/A	#N/A	#N/A	#N/A
CR_00050W	INO2	#N/A	#N/A	#N/A	#N/A	#N/A	#N/A	#N/A	#N/A	#N/A	#N/A	#N/A	#N/A
C2_03840C	INO4	#N/A	#N/A	0.418701	0.173034	#N/A	#N/A	-0.633983	0.00154706	#N/A	#N/A	-0.690506	8.76685e-05
C2_09770C	INP51	-0.205349	0.0560563	#N/A	#N/A	#N/A	#N/A	-0.490163	0.00182284	#N/A	#N/A	-0.621898	3.16858e-06
C5_02470W	INT1	0.33441	4.2405e-07	0.289527	0.137678	0.178086	0.0608183	#N/A	#N/A	0.504523	5.88071e-15	#N/A	#N/A
C4_03330W	IPK1	#N/A	#N/A	#N/A	#N/A	#N/A	#N/A	#N/A	#N/A	0.326396	0.110672	#N/A	#N/A
C2_09730C	IPK2	#N/A	#N/A	0.353197	0.00864103	#N/A	#N/A	-0.331324	0.00340064	#N/A	#N/A	-0.454894	0.000241999
C6_02320C	IPL1	0.29569	0.114506	0.452467	0.0210378	0.52475	0.00157452	0.382767	0.0122571	0.415809	0.00786045	#N/A	#N/A
C2_08810C	IPP1	-0.180637	0.00929628	#N/A	#N/A	#N/A	#N/A	-0.264208	0.00737264	-0.161018	0.0464164	-0.250189	0.0118926
C1_09120W	IPT1	0.484209	4.97071e-08	0.513897	0.0023507	0.221989	0.117316	#N/A	#N/A	0.474549	1.90847e-07	#N/A	#N/A
C7_01840W	IQG1	#N/A	#N/A	#N/A	#N/A	#N/A	#N/A	0.556543	0.0756567	#N/A	#N/A	#N/A	#N/A
C1_12450C	IRA2	#N/A	#N/A	#N/A	#N/A	-0.315621	0.000831836	-0.409196	0.00338109	-0.195067	0.0385124	-0.604584	4.67413e-06
C1_07970C	IRE1	-0.151463	0.136914	#N/A	#N/A	#N/A	#N/A	#N/A	#N/A	-0.155062	0.118752	-0.247807	0.0462269
C3_01360C	IRO1	#N/A	#N/A	#N/A	#N/A	#N/A	#N/A	0.72498	0.00321147	#N/A	#N/A	#N/A	#N/A
C1_14230C	IRR1	#N/A	#N/A	#N/A	#N/A	#N/A	#N/A	2.23376	2.25836e-05	#N/A	#N/A	2.40075	2.46274e-06
C3_03660W	IRS4	#N/A	#N/A	#N/A	#N/A	#N/A	#N/A	-0.528164	1.26308e-05	#N/A	#N/A	-0.770505	2.43506e-10
C6_02520W	ISA1	#N/A	#N/A	#N/A	#N/A	#N/A	#N/A	#N/A	#N/A	#N/A	#N/A	#N/A	#N/A
C3_06900W	ISA2	#N/A	#N/A	#N/A	#N/A	#N/A	#N/A	1.60099	0.0908668	#N/A	#N/A	#N/A	#N/A
CR_05830C	ISC1	#N/A	#N/A	#N/A	#N/A	#N/A	#N/A	-0.429298	0.0142916	#N/A	#N/A	#N/A	#N/A
C1_01650W	ISN1	-0.178295	0.0885419	#N/A	#N/A	#N/A	#N/A	-0.766388	9.85776e-10	#N/A	#N/A	-0.942587	1.38424e-11
C3_00540C	IST1	#N/A	#N/A	#N/A	#N/A	#N/A	#N/A	#N/A	#N/A	#N/A	#N/A	#N/A	#N/A
C1_07520C	IST2	-0.696787	4.45572e-24	#N/A	#N/A	#N/A	#N/A	0.280385	0.017733	-0.41555	5.52189e-09	-0.6728	1.37615e-06
C7_01760C	ISU1	0.854002	0.0477824	#N/A	#N/A	#N/A	#N/A	#N/A	#N/A	0.915894	0.036298	0.777947	0.0704249
C3_06310C	ISW2	#N/A	#N/A	#N/A	#N/A	#N/A	#N/A	0.815711	0.0574245	#N/A	#N/A	#N/A	#N/A
C7_03530C	ISY1	#N/A	#N/A	#N/A	#N/A	#N/A	#N/A	#N/A	#N/A	#N/A	#N/A	#N/A	#N/A
C2_04940C	ITR1	-0.291568	0.00619621	#N/A	#N/A	#N/A	#N/A	#N/A	#N/A	-0.332673	0.00135252	#N/A	#N/A
CR_08780W	ITS1	#N/A	#N/A	#N/A	#N/A	#N/A	#N/A	#N/A	#N/A	#N/A	#N/A	#N/A	#N/A
CR_08800W	ITS2	#N/A	#N/A	#N/A	#N/A	#N/A	#N/A	#N/A	#N/A	#N/A	#N/A	#N/A	#N/A
C4_03450C	JAB1	#N/A	#N/A	#N/A	#N/A	#N/A	#N/A	-0.440218	0.000327207	#N/A	#N/A	-0.561803	9.35277e-08
C2_08790W	JEM1	0.218722	0.0318829	#N/A	#N/A	#N/A	#N/A	-0.748724	1.71025e-06	#N/A	#N/A	-0.780404	2.25175e-10
C3_06580W	JEN1	#N/A	#N/A	#N/A	#N/A	#N/A	#N/A	#N/A	#N/A	#N/A	#N/A	#N/A	#N/A
C4_04030W	JEN2	1.31655	0.00196042	-4.45278	0.0106175	2.16962	1.85876e-09	2.62525	6.57631e-08	1.76192	7.68232e-07	5.35405	1.86688e-70
C1_08870C	JIP5	0.193573	0.0610873	#N/A	#N/A	#N/A	#N/A	0.869092	2.1927e-10	0.337648	0.000392051	0.993294	3.59005e-09
C7_04030C	KAP120	#N/A	#N/A	#N/A	#N/A	#N/A	#N/A	0.647131	0.0567954	#N/A	#N/A	#N/A	#N/A
C2_01120W	KAR2	0.167499	0.0122104	#N/A	#N/A	#N/A	#N/A	-0.624666	8.17685e-08	0.241581	9.4899e-05	-0.744636	2.52187e-14
C2_09370C	KAR3	#N/A	#N/A	0.274964	0.293512	#N/A	#N/A	#N/A	#N/A	#N/A	#N/A	#N/A	#N/A
CR_02330C	KAR4	0.300007	0.0806866	#N/A	#N/A	#N/A	#N/A	0.432703	0.0266717	0.422176	0.006921	1.52091	3.13755e-17
C6_01010W	KAR5	#N/A	#N/A	#N/A	#N/A	#N/A	#N/A	#N/A	#N/A	#N/A	#N/A	0.808905	0.0147415
C1_13740W	KAR9	-0.431293	0.0578294	#N/A	#N/A	#N/A	#N/A	#N/A	#N/A	-0.37502	0.0623537	#N/A	#N/A
C7_01620C	KCH1	#N/A	#N/A	#N/A	#N/A	#N/A	#N/A	1.43914	0.00703131	#N/A	#N/A	1.17468	0.0486246
CR_05260C	KCS1	0.319067	0.00245882	#N/A	#N/A	#N/A	#N/A	#N/A	#N/A	0.250457	0.0269056	0.765693	2.4224e-07
C1_00140W	KEL1	#N/A	#N/A	#N/A	#N/A	#N/A	#N/A	#N/A	#N/A	#N/A	#N/A	0.939213	0.00469184
C1_13420C	KEM1	#N/A	#N/A	#N/A	#N/A	#N/A	#N/A	-0.551093	7.13774e-09	#N/A	#N/A	-0.622574	4.06719e-09
C1_08990C	KEX2	0.292143	0.0426676	#N/A	#N/A	#N/A	#N/A	#N/A	#N/A	#N/A	#N/A	-0.642427	4.35189e-07
C3_00880W	KGD1	0.130153	0.148388	#N/A	#N/A	#N/A	#N/A	#N/A	#N/A	#N/A	#N/A	-0.481954	8.04361e-06
CR_07420W	KGD2	0.278758	0.000178507	-0.266776	0.0382508	#N/A	#N/A	-0.25921	0.0477699	#N/A	#N/A	-0.45542	6.55152e-07
C2_04760W	KIC1	-0.23006	0.0416296	#N/A	#N/A	#N/A	#N/A	-0.316709	0.0117833	-0.23333	0.0216562	-0.524192	2.07593e-05
CR_00260W	KIN2	#N/A	#N/A	-0.449231	0.294454	#N/A	#N/A	#N/A	#N/A	#N/A	#N/A	#N/A	#N/A
C2_10530C	KIN3	#N/A	#N/A	#N/A	#N/A	#N/A	#N/A	0.815566	0.0632751	#N/A	#N/A	#N/A	#N/A
CR_06540W	KIP1	#N/A	#N/A	#N/A	#N/A	#N/A	#N/A	0.298464	0.0705276	#N/A	#N/A	#N/A	#N/A
C2_10310C	KIP2	0.277192	0.00271076	#N/A	#N/A	0.211559	0.123952	-0.527317	0.0214886	0.315441	0.000566956	-0.628463	0.004531
C3_05720C	KIP3	#N/A	#N/A	#N/A	#N/A	#N/A	#N/A	#N/A	#N/A	#N/A	#N/A	#N/A	#N/A
C1_12010C	KIP4	-0.971468	1.63191e-05	#N/A	#N/A	#N/A	#N/A	1.15584	2.61952e-05	-0.5628	0.036298	#N/A	#N/A
C2_09230C	KIS1	#N/A	#N/A	#N/A	#N/A	#N/A	#N/A	#N/A	#N/A	#N/A	#N/A	#N/A	#N/A
C1_13610C	KIS2	#N/A	#N/A	#N/A	#N/A	#N/A	#N/A	1.07225	0.0260948	#N/A	#N/A	1.04979	0.0304968
C1_13470W	KNS1	#N/A	#N/A	0.661659	0.188183	#N/A	#N/A	-1.07	0.000925726	#N/A	#N/A	-0.610002	0.023616
C1_05460W	KOG1	#N/A	#N/A	#N/A	#N/A	#N/A	#N/A	#N/A	#N/A	#N/A	#N/A	-0.360504	0.00589085
CR_03790C	KRE1	0.176223	0.150996	#N/A	#N/A	#N/A	#N/A	-1.81097	0.000191858	-0.40971	0.000785766	-0.98396	0.0246094
C2_08000C	KRE30	0.238035	0.0270007	#N/A	#N/A	#N/A	#N/A	0.315408	0.00239672	#N/A	#N/A	0.433832	2.95214e-05
C3_02960C	KRE5	#N/A	#N/A	#N/A	#N/A	#N/A	#N/A	-0.603144	1.31505e-07	#N/A	#N/A	-0.820454	4.08595e-10
C3_05830W	KRE6	#N/A	#N/A	#N/A	#N/A	#N/A	#N/A	#N/A	#N/A	#N/A	#N/A	1.39066	0.00422341
C5_00470C	KRE62	#N/A	#N/A	#N/A	#N/A	#N/A	#N/A	#N/A	#N/A	#N/A	#N/A	#N/A	#N/A
C3_04180W	KRE9	#N/A	#N/A	#N/A	#N/A	#N/A	#N/A	#N/A	#N/A	#N/A	#N/A	#N/A	#N/A
C1_11420W	KRR1	0.385588	3.45375e-06	#N/A	#N/A	#N/A	#N/A	0.645957	0.00010349	0.415547	4.09985e-07	0.747934	1.4373e-05
C3_07410C	KRS1	#N/A	#N/A	-0.493765	0.222517	#N/A	#N/A	0.608869	0.00541236	#N/A	#N/A	0.481475	0.00955089
C1_07380C	KSP1	-0.497391	0.0239592	-0.349775	0.351236	#N/A	#N/A	#N/A	#N/A	#N/A	#N/A	#N/A	#N/A
CR_07380C	KSR1	#N/A	#N/A	#N/A	#N/A	#N/A	#N/A	-0.372006	0.000758166	#N/A	#N/A	-0.488937	1.89726e-06
C2_05620W	KTI11	#N/A	#N/A	#N/A	#N/A	#N/A	#N/A	1.19117	0.00588168	#N/A	#N/A	1.32816	0.00176487
CR_03370C	KTI12	#N/A	#N/A	-0.445541	0.293654	#N/A	#N/A	0.419404	0.00331506	#N/A	#N/A	1.47337	2.82163e-34
C2_04560W	KTR2	#N/A	#N/A	#N/A	#N/A	#N/A	#N/A	#N/A	#N/A	#N/A	#N/A	#N/A	#N/A
C1_04000C	KTR4	0.530884	0.000138387	0.397432	0.0413781	0.526451	0.000344838	#N/A	#N/A	0.658935	3.80165e-07	#N/A	#N/A
C4_02290W	LAB5	-0.305336	0.00159681	#N/A	#N/A	-0.230502	0.0493913	#N/A	#N/A	-0.293947	0.00248264	#N/A	#N/A
C3_05730C	LAC1	#N/A	#N/A	#N/A	#N/A	#N/A	#N/A	0.989505	0.000822254	#N/A	#N/A	0.6198	0.0459969
CR_01060W	LAG1	#N/A	#N/A	#N/A	#N/A	#N/A	#N/A	0.769574	0.00515543	#N/A	#N/A	0.550675	0.0388065
CR_04480C	LAP3	-2.21457	4.99711e-87	#N/A	#N/A	-0.725648	3.52292e-14	-6.53177	0	-2.28108	3.55139e-107	-4.8887	4.54519e-172
C5_03590W	LAP4	#N/A	#N/A	#N/A	#N/A	#N/A	#N/A	#N/A	#N/A	#N/A	#N/A	#N/A	#N/A
C3_02170C	LAP41	-0.183175	0.0301858	#N/A	#N/A	#N/A	#N/A	-0.892958	5.09217e-18	-0.231413	0.00572841	-1.03109	2.75141e-23
C2_06000W	LAS1	#N/A	#N/A	#N/A	#N/A	#N/A	#N/A	#N/A	#N/A	#N/A	#N/A	0.293656	0.0120411
C7_01640W	LAT1	#N/A	#N/A	#N/A	#N/A	#N/A	#N/A	0.505746	0.00895096	#N/A	#N/A	0.34456	0.0732556
C1_13900C	LCB2	#N/A	#N/A	#N/A	#N/A	#N/A	#N/A	0.72381	0.0154057	#N/A	#N/A	0.614441	0.0323814
C1_12080W	LCB4	#N/A	#N/A	#N/A	#N/A	#N/A	#N/A	#N/A	#N/A	#N/A	#N/A	#N/A	#N/A
C7_02270W	LDG3	#N/A	#N/A	#N/A	#N/A	#N/A	#N/A	#N/A	#N/A	#N/A	#N/A	#N/A	#N/A
C4_05750C	LEA1	#N/A	#N/A	#N/A	#N/A	#N/A	#N/A	#N/A	#N/A	#N/A	#N/A	#N/A	#N/A
C2_05110W	LEM3	-0.193186	0.0533442	0.213961	0.363073	#N/A	#N/A	-0.329544	0.0103058	-0.238247	0.0166325	-0.5005	0.000118762
CR_00360C	LEU1	#N/A	#N/A	#N/A	#N/A	#N/A	#N/A	#N/A	#N/A	#N/A	#N/A	2.08882	0.000265721
C7_00400W	LEU2	#N/A	#N/A	#N/A	#N/A	#N/A	#N/A	#N/A	#N/A	#N/A	#N/A	0.906943	0.0198963
C5_02180C	LEU3	#N/A	#N/A	#N/A	#N/A	#N/A	#N/A	0.438866	0.000208832	#N/A	#N/A	0.449857	0.000230637
C1_00170W	LEU4	#N/A	#N/A	#N/A	#N/A	#N/A	#N/A	#N/A	#N/A	-1.42441	1	#N/A	#N/A
C2_09750W	LEU42	#N/A	#N/A	#N/A	#N/A	0.775397	8.3761e-30	0.469602	0.00161958	#N/A	#N/A	0.539258	6.82991e-05
C2_00150W	LEU5	0.264547	0.0124851	#N/A	#N/A	#N/A	#N/A	#N/A	#N/A	0.295817	0.00718335	#N/A	#N/A
C1_07500C	LHP1	0.326224	2.03575e-05	#N/A	#N/A	#N/A	#N/A	0.283988	0.00461247	0.286635	0.00134971	0.293276	0.0120284
C2_02760W	LHS1	#N/A	#N/A	#N/A	#N/A	#N/A	#N/A	-0.647128	1.15086e-08	#N/A	#N/A	-0.844916	8.39545e-20
C7_02060W	LIG1	#N/A	#N/A	#N/A	#N/A	0.182341	0.288866	#N/A	#N/A	#N/A	#N/A	#N/A	#N/A
C2_03030W	LIG4	-0.391129	0.00127805	#N/A	#N/A	#N/A	#N/A	-0.422528	0.00676932	-0.275777	0.0377607	-0.672628	3.72754e-06
C1_09580C	LIP1	#N/A	#N/A	-0.751457	0.376473	1.81125	1.41273e-21	1.46282	1.79551e-05	#N/A	#N/A	1.7827	8.91635e-07
C1_09590C	LIP10	#N/A	#N/A	#N/A	#N/A	#N/A	#N/A	#N/A	#N/A	#N/A	#N/A	#N/A	#N/A
C1_09420W	LIP2	#N/A	#N/A	#N/A	#N/A	#N/A	#N/A	#N/A	#N/A	#N/A	#N/A	#N/A	#N/A
C1_09900W	LIP3	#N/A	#N/A	#N/A	#N/A	#N/A	#N/A	#N/A	#N/A	#N/A	#N/A	#N/A	#N/A
C6_04490W	LIP4	-0.337995	0.0367687	#N/A	#N/A	#N/A	#N/A	#N/A	#N/A	#N/A	#N/A	#N/A	#N/A
C7_02830C	LIP5	0.535586	0.0233083	0.375251	0.189748	#N/A	#N/A	-0.7473	0.00162848	0.59865	0.0106123	#N/A	#N/A
C1_09600C	LIP6	#N/A	#N/A	#N/A	#N/A	#N/A	#N/A	#N/A	#N/A	#N/A	#N/A	#N/A	#N/A
CR_09220C	LIP7	#N/A	#N/A	#N/A	#N/A	#N/A	#N/A	#N/A	#N/A	#N/A	#N/A	#N/A	#N/A
C7_03300C	LIP8	-0.354186	0.00309515	0.746794	1.03639e-06	#N/A	#N/A	#N/A	#N/A	-0.35479	0.00330975	#N/A	#N/A
C7_02880C	LIP9	#N/A	#N/A	#N/A	#N/A	#N/A	#N/A	#N/A	#N/A	#N/A	#N/A	#N/A	#N/A
C1_10490W	LKH1	#N/A	#N/A	#N/A	#N/A	#N/A	#N/A	-0.386461	0.00020286	-0.150254	0.130032	-0.50154	7.22764e-06
C7_03080W	LMO1	#N/A	#N/A	-0.421522	0.000331446	#N/A	#N/A	-0.246373	0.0230217	#N/A	#N/A	-0.819588	2.16682e-18
CR_07400C	LPD1	#N/A	#N/A	#N/A	#N/A	#N/A	#N/A	-0.296016	0.00100877	#N/A	#N/A	-0.340115	0.000298089
C1_04740W	LPG20	-0.473193	0.0197976	#N/A	#N/A	-0.421458	0.12746	-0.997488	4.76799e-08	-0.934248	1.18015e-07	-1.27729	2.15542e-18
C7_01780W	LPI9	#N/A	#N/A	#N/A	#N/A	#N/A	#N/A	#N/A	#N/A	#N/A	#N/A	#N/A	#N/A
C2_07480W	LPT1	-0.320671	0.00051281	#N/A	#N/A	#N/A	#N/A	-0.448648	2.77221e-05	-0.38039	2.96541e-05	-0.641928	1.6247e-09
CR_00440C	LRG1	#N/A	#N/A	#N/A	#N/A	#N/A	#N/A	#N/A	#N/A	#N/A	#N/A	#N/A	#N/A
C1_00870W	LRO1	#N/A	#N/A	#N/A	#N/A	#N/A	#N/A	-0.414608	0.000693845	-0.236643	0.0181317	-0.437183	0.00062382
C1_01690C	LSC1	0.212002	0.00447118	#N/A	#N/A	#N/A	#N/A	-0.628543	9.55575e-13	0.178431	0.0075103	-0.688311	2.2165e-13
CR_06760C	LSC2	0.236237	0.0879123	0.483445	0.122571	#N/A	#N/A	0.395754	0.0142753	#N/A	#N/A	#N/A	#N/A
CR_00240W	LSM6	#N/A	#N/A	#N/A	#N/A	#N/A	#N/A	#N/A	#N/A	#N/A	#N/A	#N/A	#N/A
C2_06730W	LSP1	#N/A	#N/A	#N/A	#N/A	#N/A	#N/A	0.810942	7.69251e-12	#N/A	#N/A	0.504933	1.87913e-05
C2_06860W	LTE1	#N/A	#N/A	#N/A	#N/A	#N/A	#N/A	#N/A	#N/A	#N/A	#N/A	-0.31263	0.00746303
C1_08260C	LTP1	#N/A	#N/A	#N/A	#N/A	#N/A	#N/A	#N/A	#N/A	#N/A	#N/A	-0.637029	0.0180537
CR_10650W	LTV1	#N/A	#N/A	#N/A	#N/A	#N/A	#N/A	1.9192	2.77821e-05	#N/A	#N/A	1.9325	3.99971e-06
CR_05020W	LYP1	-0.745496	0.0919622	-0.725871	0.014472	#N/A	#N/A	-1.63463	2.53463e-07	#N/A	#N/A	#N/A	#N/A
C4_05320W	LYS1	#N/A	#N/A	#N/A	#N/A	0.301333	0.00393246	0.504069	4.79729e-06	#N/A	#N/A	0.472345	3.78037e-05
CR_01400W	LYS12	-0.399081	8.78872e-05	#N/A	#N/A	#N/A	#N/A	#N/A	#N/A	-0.470208	3.01493e-06	1.25533	2.67639e-27
C6_02750C	LYS14	#N/A	#N/A	#N/A	#N/A	#N/A	#N/A	#N/A	#N/A	#N/A	#N/A	-0.845806	0.0603013
C1_09200W	LYS142	-0.275893	0.141601	#N/A	#N/A	#N/A	#N/A	-0.388032	0.0223063	#N/A	#N/A	-0.564461	0.0017088
C1_09180W	LYS143	-0.313154	0.0308033	#N/A	#N/A	-0.330054	0.0732041	-1.41879	6.0159e-13	#N/A	#N/A	-1.1761	2.71171e-13
C3_00750W	LYS144	0.373936	0.0318907	#N/A	#N/A	0.281124	0.331607	-0.379486	0.0266717	0.326178	0.0762927	-0.478585	0.00145012
C1_02820W	LYS2	#N/A	#N/A	#N/A	#N/A	0.41655	9.64015e-10	#N/A	#N/A	#N/A	#N/A	#N/A	#N/A
C1_04730C	LYS21	0.180158	0.0694036	#N/A	#N/A	#N/A	#N/A	0.339141	0.00265525	0.21008	0.0248427	0.375116	0.000194762
C2_04460W	LYS22	0.34419	0.000497503	0.893169	0.000541283	2.08198	2.44884e-110	2.03395	4.76896e-45	0.420238	5.30344e-05	2.48716	4.43116e-106
C4_04410C	LYS4	#N/A	#N/A	#N/A	#N/A	#N/A	#N/A	0.537098	0.0324306	#N/A	#N/A	0.912843	8.60675e-06
CR_04890W	LYS5	#N/A	#N/A	#N/A	#N/A	#N/A	#N/A	#N/A	#N/A	#N/A	#N/A	#N/A	#N/A
C3_06590W	LYS9	#N/A	#N/A	#N/A	#N/A	#N/A	#N/A	#N/A	#N/A	#N/A	#N/A	0.795102	0.00714244
C7_00510W	MAC1	0.65518	0.112862	#N/A	#N/A	#N/A	#N/A	#N/A	#N/A	#N/A	#N/A	0.954304	0.0568655
C1_04080W	MAD2	#N/A	#N/A	#N/A	#N/A	#N/A	#N/A	#N/A	#N/A	#N/A	#N/A	-0.31476	0.06215
C6_01670W	MAE1	-0.411871	0.0628917	#N/A	#N/A	-0.381768	0.233313	#N/A	#N/A	-0.422966	0.0944618	#N/A	#N/A
C2_08120W	MAF1	#N/A	#N/A	#N/A	#N/A	#N/A	#N/A	-0.374562	0.0522799	#N/A	#N/A	-0.498747	0.0116521
C2_06360C	MAK16	0.273116	0.0306908	#N/A	#N/A	#N/A	#N/A	1.07735	2.46392e-19	0.450922	0.000115319	1.22403	5.22951e-09
C3_04560W	MAK21	#N/A	#N/A	#N/A	#N/A	#N/A	#N/A	1.49458	9.20397e-06	#N/A	#N/A	1.72734	2.5724e-10
C1_01770W	MAK32	#N/A	#N/A	#N/A	#N/A	#N/A	#N/A	-0.608694	3.21329e-05	#N/A	#N/A	-0.797842	3.59005e-09
C2_05090W	MAK5	#N/A	#N/A	#N/A	#N/A	#N/A	#N/A	0.714549	2.8536e-05	0.227522	0.0678797	0.739356	5.21487e-05
CR_10790W	MAL2	-1.25165	0.033258	#N/A	#N/A	#N/A	#N/A	2.34132	0.00234951	-1.08092	0.0534857	#N/A	#N/A
C5_04930C	MAL31	-2.38421	2.4006e-08	-1.45358	0.00425812	-0.773174	2.94535e-06	1.0671	1.41256e-07	-2.53648	5.84364e-32	-0.678124	0.0137184
C7_03930C	MAM33	#N/A	#N/A	#N/A	#N/A	#N/A	#N/A	1.56272	5.34758e-05	#N/A	#N/A	1.27803	0.00151385
C1_03300C	MAS1	#N/A	#N/A	#N/A	#N/A	-0.187207	0.15557	#N/A	#N/A	#N/A	#N/A	#N/A	#N/A
C5_01640W	MAS2	0.216052	0.0262176	#N/A	#N/A	#N/A	#N/A	#N/A	#N/A	0.163068	0.11849	#N/A	#N/A
C1_01060W	MBF1	#N/A	#N/A	#N/A	#N/A	#N/A	#N/A	-0.36888	4.22638e-05	#N/A	#N/A	-0.303048	0.00241392
C3_04110C	MBP1	#N/A	#N/A	#N/A	#N/A	#N/A	#N/A	#N/A	#N/A	#N/A	#N/A	#N/A	#N/A
C3_05190C	MCA1	#N/A	#N/A	#N/A	#N/A	#N/A	#N/A	#N/A	#N/A	#N/A	#N/A	#N/A	#N/A
CR_10540C	MCD1	#N/A	#N/A	#N/A	#N/A	#N/A	#N/A	#N/A	#N/A	#N/A	#N/A	1.19419	0.0444563
C1_12200W	MCD4	0.385033	0.00705595	#N/A	#N/A	#N/A	#N/A	-1.14866	1.86378e-17	0.266829	0.0808602	-1.10006	1.47915e-15
CR_01740W	MCI4	0.157463	0.074039	#N/A	#N/A	#N/A	#N/A	0.654683	4.26719e-10	#N/A	#N/A	1.65742	3.03288e-63
C7_00890C	MCM1	#N/A	#N/A	#N/A	#N/A	#N/A	#N/A	#N/A	#N/A	#N/A	#N/A	0.629767	0.0439278
CR_03830C	MCM2	0.233867	0.00641699	#N/A	#N/A	#N/A	#N/A	#N/A	#N/A	0.314189	0.000219214	1.15219	2.25119e-16
C2_07350W	MCM3	#N/A	#N/A	#N/A	#N/A	#N/A	#N/A	#N/A	#N/A	0.161977	0.103483	#N/A	#N/A
CR_02110W	MCM6	#N/A	#N/A	#N/A	#N/A	#N/A	#N/A	0.406286	0.000124565	#N/A	#N/A	1.31555	1.2438e-22
C6_02040W	MCR1	#N/A	#N/A	#N/A	#N/A	#N/A	#N/A	#N/A	#N/A	#N/A	#N/A	#N/A	#N/A
C2_07600C	MCS7	-0.557999	3.96308e-14	-0.181596	0.344014	#N/A	#N/A	#N/A	#N/A	-0.437926	4.95272e-07	-0.31996	0.00265151
CR_05690W	MCT1	-0.62271	1.7694e-06	#N/A	#N/A	#N/A	#N/A	-0.343799	0.0930126	-0.573379	2.48749e-05	0.504278	0.0110538
C1_13520C	MCU1	0.351574	0.0573469	#N/A	#N/A	#N/A	#N/A	#N/A	#N/A	#N/A	#N/A	#N/A	#N/A
C1_14290C	MDG1	#N/A	#N/A	#N/A	#N/A	#N/A	#N/A	0.797645	7.01983e-07	#N/A	#N/A	0.447858	0.014645
CR_00540C	MDH1	#N/A	#N/A	#N/A	#N/A	#N/A	#N/A	#N/A	#N/A	-0.669884	0.0636114	#N/A	#N/A
C4_01900C	MDH1-1	0.596494	2.98985e-17	0.326814	0.0381099	-0.217601	0.117498	-1.0318	8.61497e-10	0.240725	0.00417091	-0.84294	2.7448e-13
C2_10480W	MDH1-3	#N/A	#N/A	#N/A	#N/A	#N/A	#N/A	#N/A	#N/A	#N/A	#N/A	#N/A	#N/A
C5_03600W	MDJ1	0.916897	0.0206391	#N/A	#N/A	#N/A	#N/A	1.6379	0.000652341	0.696948	0.146147	1.90066	6.42309e-06
C2_05450C	MDJ2	#N/A	#N/A	#N/A	#N/A	#N/A	#N/A	#N/A	#N/A	#N/A	#N/A	#N/A	#N/A
CR_02150W	MDL1	#N/A	#N/A	#N/A	#N/A	#N/A	#N/A	-0.674484	8.78128e-09	#N/A	#N/A	0.238671	0.0646888
C6_03140C	MDL2	0.33903	1.18844e-05	#N/A	#N/A	#N/A	#N/A	#N/A	#N/A	0.271474	0.000231122	-0.192328	0.0829219
C2_04800C	MDM10	#N/A	#N/A	#N/A	#N/A	#N/A	#N/A	#N/A	#N/A	#N/A	#N/A	#N/A	#N/A
C7_01180W	MDM12	#N/A	#N/A	#N/A	#N/A	#N/A	#N/A	0.725147	0.0455922	#N/A	#N/A	0.81492	0.0123621
C1_06230C	MDM34	#N/A	#N/A	#N/A	#N/A	#N/A	#N/A	0.279881	0.0318051	#N/A	#N/A	0.332622	0.00785252
C4_00970C	MDN1	0.262183	0.00493739	#N/A	#N/A	#N/A	#N/A	0.450754	0.000165876	0.462635	4.13792e-10	0.551102	2.67045e-06
C6_03170C	MDR1	#N/A	#N/A	-0.952659	0.00085583	0.467804	0.166355	#N/A	#N/A	#N/A	#N/A	-0.777351	0.00403433
C3_07320W	MDS3	#N/A	#N/A	#N/A	#N/A	#N/A	#N/A	#N/A	#N/A	#N/A	#N/A	#N/A	#N/A
C3_04610W	MEA1	#N/A	#N/A	#N/A	#N/A	#N/A	#N/A	#N/A	#N/A	#N/A	#N/A	#N/A	#N/A
C5_04060C	MEC1	#N/A	#N/A	#N/A	#N/A	#N/A	#N/A	-0.394232	0.000683582	#N/A	#N/A	-0.525092	1.15812e-06
C2_06220C	MEC3	#N/A	#N/A	#N/A	#N/A	#N/A	#N/A	#N/A	#N/A	#N/A	#N/A	#N/A	#N/A
C2_03980C	MED1	#N/A	#N/A	#N/A	#N/A	#N/A	#N/A	#N/A	#N/A	#N/A	#N/A	#N/A	#N/A
C1_11980W	MED10	#N/A	#N/A	#N/A	#N/A	#N/A	#N/A	#N/A	#N/A	#N/A	#N/A	#N/A	#N/A
C7_01290W	MED11	#N/A	#N/A	#N/A	#N/A	#N/A	#N/A	#N/A	#N/A	#N/A	#N/A	#N/A	#N/A
C5_03160W	MED14	0.268076	0.0064024	#N/A	#N/A	#N/A	#N/A	-0.332569	0.00516594	0.174732	0.129759	-0.419063	0.00108464
C1_08270C	MED15	#N/A	#N/A	-0.27206	0.205424	#N/A	#N/A	-0.232799	0.034514	#N/A	#N/A	-0.348786	0.022464
C7_03320C	MED16	#N/A	#N/A	#N/A	#N/A	#N/A	#N/A	-0.396316	0.005981	#N/A	#N/A	-0.434564	6.75475e-05
C1_03530W	MED17	#N/A	#N/A	#N/A	#N/A	#N/A	#N/A	#N/A	#N/A	#N/A	#N/A	#N/A	#N/A
C2_09300W	MED18	#N/A	#N/A	#N/A	#N/A	#N/A	#N/A	-0.332027	0.0474499	#N/A	#N/A	-0.298481	0.0584429
C6_01640W	MED19	#N/A	#N/A	#N/A	#N/A	#N/A	#N/A	-0.629306	0.000376352	#N/A	#N/A	-0.56416	0.00156582
C4_02840C	MED20	#N/A	#N/A	#N/A	#N/A	#N/A	#N/A	-0.391038	0.0046526	#N/A	#N/A	-0.527261	9.11159e-05
CR_09760W	MED21	#N/A	#N/A	#N/A	#N/A	#N/A	#N/A	#N/A	#N/A	#N/A	#N/A	#N/A	#N/A
C1_01280C	MED22	#N/A	#N/A	#N/A	#N/A	#N/A	#N/A	-0.462912	0.0571653	#N/A	#N/A	-0.523545	0.0127087
C4_06050W	MED3	#N/A	#N/A	#N/A	#N/A	#N/A	#N/A	#N/A	#N/A	#N/A	#N/A	-0.335198	0.017421
C2_07500C	MED4	#N/A	#N/A	#N/A	#N/A	#N/A	#N/A	-0.354989	0.0241554	#N/A	#N/A	-0.492461	0.000703508
CR_04950W	MED5	0.299489	0.00623402	#N/A	#N/A	#N/A	#N/A	-0.353155	0.00849518	#N/A	#N/A	0.399666	0.00679318
C3_02440C	MED7	0.280355	0.0655686	#N/A	#N/A	#N/A	#N/A	#N/A	#N/A	#N/A	#N/A	#N/A	#N/A
C2_04530W	MED8	#N/A	#N/A	#N/A	#N/A	#N/A	#N/A	-0.442519	0.0272209	#N/A	#N/A	-0.506909	0.00929637
C7_04100C	MED9	#N/A	#N/A	#N/A	#N/A	#N/A	#N/A	#N/A	#N/A	#N/A	#N/A	#N/A	#N/A
C1_07000W	MEF2	#N/A	#N/A	#N/A	#N/A	#N/A	#N/A	0.312378	0.0184242	0.174422	0.126328	0.42138	0.000161839
C3_02310W	MEP1	#N/A	#N/A	#N/A	#N/A	#N/A	#N/A	-1.54592	1.40143e-15	#N/A	#N/A	-0.547679	0.0267057
C4_00430W	MEP2	#N/A	#N/A	#N/A	#N/A	-0.565979	0.269735	#N/A	#N/A	#N/A	#N/A	0.920097	0.00046084
C5_04700C	MES1	#N/A	#N/A	#N/A	#N/A	#N/A	#N/A	0.190204	0.0822395	#N/A	#N/A	0.230733	0.0287562
C2_02940W	MET1	#N/A	#N/A	#N/A	#N/A	#N/A	#N/A	#N/A	#N/A	#N/A	#N/A	1.54084	0.0422462
C2_09140C	MET10	#N/A	#N/A	#N/A	#N/A	#N/A	#N/A	-0.434845	0.0870875	#N/A	#N/A	#N/A	#N/A
C3_02950C	MET13	#N/A	#N/A	0.703862	0.121599	#N/A	#N/A	#N/A	#N/A	#N/A	#N/A	#N/A	#N/A
C5_00430W	MET14	#N/A	#N/A	#N/A	#N/A	#N/A	#N/A	#N/A	#N/A	#N/A	#N/A	#N/A	#N/A
C4_00200C	MET15	-0.26919	0.00238517	#N/A	#N/A	#N/A	#N/A	-1.23037	1.23429e-22	-0.250712	0.0152681	-1.16448	8.02664e-29
C4_07030W	MET16	#N/A	#N/A	#N/A	#N/A	#N/A	#N/A	#N/A	#N/A	#N/A	#N/A	#N/A	#N/A
C3_01450C	MET18	0.78877	5.23431e-10	#N/A	#N/A	#N/A	#N/A	-0.273601	0.041136	0.573464	1.20806e-05	#N/A	#N/A
CR_02170W	MET2	#N/A	#N/A	#N/A	#N/A	#N/A	#N/A	#N/A	#N/A	#N/A	#N/A	1.07147	9.24575e-23
C7_00730W	MET28	#N/A	#N/A	#N/A	#N/A	#N/A	#N/A	0.672421	0.0298106	#N/A	#N/A	0.493495	0.0618441
C1_13870W	MET3	#N/A	#N/A	#N/A	#N/A	#N/A	#N/A	#N/A	#N/A	#N/A	#N/A	#N/A	#N/A
C4_04000W	MET4	#N/A	#N/A	#N/A	#N/A	#N/A	#N/A	#N/A	#N/A	#N/A	#N/A	#N/A	#N/A
CR_01620C	MET6	-0.337753	2.12622e-07	#N/A	#N/A	-0.138086	0.320716	-0.348886	0.00786173	-0.178312	0.0379457	0.829841	8.77671e-11
C3_07210W	MET8	1.22743	0.121197	#N/A	#N/A	#N/A	#N/A	#N/A	#N/A	#N/A	#N/A	#N/A	#N/A
C3_03790W	MEU1	0.297114	0.00260063	#N/A	#N/A	0.220855	0.198218	-0.44007	0.00519604	0.422894	4.41399e-06	-0.597227	4.52664e-08
CR_04050C	MEX67	#N/A	#N/A	#N/A	#N/A	#N/A	#N/A	#N/A	#N/A	#N/A	#N/A	1.00681	1.2214e-09
C2_08210C	MFA1	#N/A	#N/A	#N/A	#N/A	#N/A	#N/A	#N/A	#N/A	#N/A	#N/A	#N/A	#N/A
C2_08730W	MFG1	0.295131	0.0243544	#N/A	#N/A	#N/A	#N/A	0.358816	0.00812532	#N/A	#N/A	#N/A	#N/A
CR_01390W	MGE1	#N/A	#N/A	#N/A	#N/A	#N/A	#N/A	#N/A	#N/A	#N/A	#N/A	1.28235	8.80135e-26
C1_02660C	MGM101	#N/A	#N/A	#N/A	#N/A	#N/A	#N/A	#N/A	#N/A	#N/A	#N/A	#N/A	#N/A
CR_05920C	MHP1	-0.297828	0.000485398	#N/A	#N/A	#N/A	#N/A	#N/A	#N/A	#N/A	#N/A	0.474646	0.00178909
C1_02880C	MIA40	0.325354	6.77515e-05	#N/A	#N/A	#N/A	#N/A	#N/A	#N/A	0.261451	0.00174548	#N/A	#N/A
C5_03990W	MID1	#N/A	#N/A	#N/A	#N/A	#N/A	#N/A	-0.657444	2.31149e-08	#N/A	#N/A	-0.782242	4.64704e-09
C6_02780C	MIF2	#N/A	#N/A	#N/A	#N/A	#N/A	#N/A	#N/A	#N/A	0.218382	0.131405	#N/A	#N/A
C5_02940C	MIG1	#N/A	#N/A	#N/A	#N/A	#N/A	#N/A	#N/A	#N/A	#N/A	#N/A	#N/A	#N/A
C3_00800W	MIH1	#N/A	#N/A	#N/A	#N/A	-0.267834	0.155742	#N/A	#N/A	#N/A	#N/A	#N/A	#N/A
CR_04520W	MIM1	#N/A	#N/A	#N/A	#N/A	#N/A	#N/A	#N/A	#N/A	#N/A	#N/A	#N/A	#N/A
C1_10160W	MIR1	0.432205	9.21811e-13	#N/A	#N/A	#N/A	#N/A	#N/A	#N/A	0.448276	1.23719e-11	#N/A	#N/A
CR_07010W	MIS11	#N/A	#N/A	#N/A	#N/A	-0.196109	0.191547	#N/A	#N/A	#N/A	#N/A	#N/A	#N/A
CR_00080W	MIS12	#N/A	#N/A	#N/A	#N/A	#N/A	#N/A	1.67118	4.80847e-10	#N/A	#N/A	1.44759	1.49281e-07
C2_09150W	MIT1	-0.406589	0.00133367	#N/A	#N/A	0.290636	0.087073	#N/A	#N/A	#N/A	#N/A	#N/A	#N/A
CR_00120C	MKC1	#N/A	#N/A	#N/A	#N/A	#N/A	#N/A	#N/A	#N/A	#N/A	#N/A	#N/A	#N/A
C2_05780C	MKK2	-0.321965	3.04949e-05	-0.382755	0.199271	#N/A	#N/A	-0.761306	7.98497e-17	#N/A	#N/A	-1.15321	1.96732e-27
CR_03090C	MLC1	#N/A	#N/A	#N/A	#N/A	#N/A	#N/A	1.20401	0.00411988	#N/A	#N/A	0.847151	0.080382
C4_00790C	MLH1	#N/A	#N/A	#N/A	#N/A	#N/A	#N/A	-0.317514	0.0858947	#N/A	#N/A	-0.364585	0.0356842
C1_14400C	MLH3	#N/A	#N/A	#N/A	#N/A	#N/A	#N/A	#N/A	#N/A	#N/A	#N/A	#N/A	#N/A
C4_01060W	MLP1	#N/A	#N/A	#N/A	#N/A	#N/A	#N/A	#N/A	#N/A	#N/A	#N/A	-0.18349	0.0800203
C1_09690W	MLS1	#N/A	#N/A	#N/A	#N/A	-0.446864	0.295786	#N/A	#N/A	-0.815635	0.0116856	1.77965	1.79138e-21
C1_08210C	MLT1	#N/A	#N/A	#N/A	#N/A	0.642111	6.82611e-24	0.313611	0.0012596	0.229877	0.0044827	#N/A	#N/A
C1_06900C	MMD1	#N/A	#N/A	-4.10727	0.0112454	#N/A	#N/A	-3.56269	0.00718599	#N/A	#N/A	-3.7932	0.00329532
C4_00560C	MMM1	#N/A	#N/A	#N/A	#N/A	#N/A	#N/A	#N/A	#N/A	#N/A	#N/A	#N/A	#N/A
C3_06200C	MMS21	#N/A	#N/A	#N/A	#N/A	#N/A	#N/A	#N/A	#N/A	#N/A	#N/A	1.63967	0.0521884
CR_00390W	MMS22	#N/A	#N/A	#N/A	#N/A	#N/A	#N/A	#N/A	#N/A	#N/A	#N/A	#N/A	#N/A
CR_07450C	MNL1	#N/A	#N/A	#N/A	#N/A	#N/A	#N/A	-0.392606	0.00030277	#N/A	#N/A	-0.564875	4.83481e-06
C5_02630C	MNN1	#N/A	#N/A	1.53133	0.131164	-4.30799	5.89795e-07	-2.64472	0.0135349	-4.36002	2.41399e-07	-6.27437	3.17499e-05
C4_00310C	MNN10	#N/A	#N/A	#N/A	#N/A	#N/A	#N/A	#N/A	#N/A	#N/A	#N/A	-0.251226	0.0603349
C1_02400C	MNN11	0.47265	0.000107903	#N/A	#N/A	0.241475	0.159361	#N/A	#N/A	0.356423	0.00404847	#N/A	#N/A
C1_10300W	MNN12	#N/A	#N/A	0.541595	0.00116192	-0.293146	0.0161704	-0.701866	4.89574e-09	-0.451408	2.64835e-06	-0.312672	0.00641915
C5_02570W	MNN13	#N/A	#N/A	#N/A	#N/A	#N/A	#N/A	-1.53431	1.42493e-11	-0.561108	1.50931e-05	-2.11149	7.04848e-19
C3_05610W	MNN14	#N/A	#N/A	#N/A	#N/A	#N/A	#N/A	1.88128	0.0127075	#N/A	#N/A	1.49375	0.0233906
C1_04900W	MNN15	-0.351108	0.00117825	0.502274	0.0167577	#N/A	#N/A	#N/A	#N/A	#N/A	#N/A	0.293588	0.0258205
C1_10720C	MNN2	#N/A	#N/A	#N/A	#N/A	#N/A	#N/A	#N/A	#N/A	0.193339	0.0333107	#N/A	#N/A
CR_05300C	MNN21	#N/A	#N/A	#N/A	#N/A	#N/A	#N/A	#N/A	#N/A	#N/A	#N/A	#N/A	#N/A
C4_04770C	MNN22	-0.401835	0.00969021	#N/A	#N/A	0.327812	0.0657972	#N/A	#N/A	#N/A	#N/A	#N/A	#N/A
C1_10070C	MNN23	#N/A	#N/A	#N/A	#N/A	0.234678	0.0524091	0.274736	0.0113176	#N/A	#N/A	#N/A	#N/A
C2_01300C	MNN24	#N/A	#N/A	#N/A	#N/A	-0.288858	0.000789112	-1.26407	3.51278e-34	-0.507198	1.23115e-10	-1.19936	2.90741e-21
C7_03600W	MNN26	#N/A	#N/A	#N/A	#N/A	#N/A	#N/A	0.631332	0.0699752	#N/A	#N/A	#N/A	#N/A
C4_06540W	MNN4	0.641352	8.2714e-14	0.786625	1.62026e-10	0.258578	0.053079	#N/A	#N/A	0.834633	1.50693e-19	#N/A	#N/A
C6_02830W	MNN4-4	#N/A	#N/A	#N/A	#N/A	-0.324662	0.292684	0.420192	0.0622803	#N/A	#N/A	0.500884	0.0160326
C2_03710W	MNN41	#N/A	#N/A	#N/A	#N/A	1.90874	0.0817598	1.90252	0.0123658	3.18419	6.42347e-07	1.46717	0.0298258
C3_06020W	MNN9	#N/A	#N/A	#N/A	#N/A	#N/A	#N/A	#N/A	#N/A	#N/A	#N/A	#N/A	#N/A
C4_00400W	MNR2	#N/A	#N/A	#N/A	#N/A	#N/A	#N/A	#N/A	#N/A	#N/A	#N/A	-0.417787	0.00889949
C1_03730C	MNS1	-0.246561	0.00177272	#N/A	#N/A	#N/A	#N/A	-0.591974	1.18052e-08	#N/A	#N/A	-0.80056	3.8978e-15
C3_01810C	MNT1	#N/A	#N/A	#N/A	#N/A	-0.263831	0.346987	0.412734	0.0207363	-0.427166	0.0120836	#N/A	#N/A
C3_01830C	MNT2	#N/A	#N/A	#N/A	#N/A	-0.215663	0.11131	-0.622863	1.34111e-05	-0.360286	0.000149605	-0.803763	1.3733e-10
CR_05290W	MNT3	#N/A	#N/A	#N/A	#N/A	#N/A	#N/A	-0.405181	0.0389446	#N/A	#N/A	0.641358	1.15964e-05
CR_04800W	MNT4	#N/A	#N/A	#N/A	#N/A	#N/A	#N/A	0.712196	0.039419	#N/A	#N/A	0.790771	0.0103374
C6_02590C	MOB1	#N/A	#N/A	#N/A	#N/A	#N/A	#N/A	#N/A	#N/A	#N/A	#N/A	#N/A	#N/A
C1_00620W	MOB2	#N/A	#N/A	#N/A	#N/A	#N/A	#N/A	#N/A	#N/A	#N/A	#N/A	#N/A	#N/A
C1_13910C	MODF	#N/A	#N/A	#N/A	#N/A	#N/A	#N/A	#N/A	#N/A	#N/A	#N/A	#N/A	#N/A
C4_03430W	MOH1	-1.12195	0.000231556	-0.579742	0.260933	0.908909	7.54499e-05	-0.679203	0.0715759	-0.936599	0.00320872	-1.56913	2.17026e-08
C1_13120C	MON2	0.165883	0.143063	#N/A	#N/A	#N/A	#N/A	-0.592942	2.70928e-06	#N/A	#N/A	-0.836433	1.05918e-12
C2_10030C	MP65	-0.179777	0.00172581	#N/A	#N/A	0.452244	1.21692e-17	0.461924	3.33588e-08	#N/A	#N/A	-0.166757	0.0800203
C4_06190C	MPH1	-0.183733	0.0888994	#N/A	#N/A	#N/A	#N/A	#N/A	#N/A	#N/A	#N/A	#N/A	#N/A
C2_00070C	MPP10	#N/A	#N/A	#N/A	#N/A	#N/A	#N/A	1.18439	0.0045238	#N/A	#N/A	1.04851	0.0335985
C5_01700W	MPRL36	0.398933	0.000271041	#N/A	#N/A	#N/A	#N/A	0.487956	0.000365893	0.304106	0.0134573	0.444588	0.00148143
CR_08960C	MPS1	#N/A	#N/A	#N/A	#N/A	#N/A	#N/A	#N/A	#N/A	#N/A	#N/A	#N/A	#N/A
C1_13570W	MPT5	#N/A	#N/A	#N/A	#N/A	#N/A	#N/A	0.877265	0.0154925	#N/A	#N/A	#N/A	#N/A
C7_01340W	MRE11	#N/A	#N/A	#N/A	#N/A	#N/A	#N/A	#N/A	#N/A	#N/A	#N/A	#N/A	#N/A
C1_11700C	MRF1	-0.261198	0.00881266	0.420294	0.0900195	0.171683	0.188669	-1.90341	5.8634e-43	#N/A	#N/A	-1.90984	5.64544e-49
C5_00420C	MRP17	#N/A	#N/A	#N/A	#N/A	#N/A	#N/A	1.54067	0.0129626	#N/A	#N/A	1.81368	0.000477096
C5_05290C	MRP2	#N/A	#N/A	#N/A	#N/A	#N/A	#N/A	1.92164	0.00136994	#N/A	#N/A	#N/A	#N/A
C1_01600W	MRP20	0.269471	0.0013243	#N/A	#N/A	#N/A	#N/A	0.314412	0.00213863	0.200917	0.0341299	0.252041	0.0744868
C7_03790W	MRP7	#N/A	#N/A	#N/A	#N/A	#N/A	#N/A	1.37449	0.000181892	#N/A	#N/A	1.29941	0.000265756
C4_04430W	MRP8	#N/A	#N/A	#N/A	#N/A	#N/A	#N/A	#N/A	#N/A	#N/A	#N/A	#N/A	#N/A
C2_05000C	MRPL10	#N/A	#N/A	#N/A	#N/A	#N/A	#N/A	1.4034	0.00378337	#N/A	#N/A	1.07819	0.0620563
C1_06790C	MRPL19	0.21155	0.0173972	#N/A	#N/A	#N/A	#N/A	#N/A	#N/A	0.143794	0.152127	#N/A	#N/A
C1_03650C	MRPL27	#N/A	#N/A	#N/A	#N/A	#N/A	#N/A	0.325845	0.00238029	#N/A	#N/A	0.251381	0.0234751
C1_07910C	MRPL3	0.222433	0.0191568	#N/A	#N/A	#N/A	#N/A	0.321971	0.0252295	0.186737	0.0747601	0.44046	0.00393866
C3_01080W	MRPL33	0.437185	1.33751e-05	#N/A	#N/A	#N/A	#N/A	#N/A	#N/A	0.253736	0.0291616	#N/A	#N/A
C1_04880C	MRPL37	0.247556	0.0863673	#N/A	#N/A	#N/A	#N/A	0.394186	0.0135898	0.401635	0.00382321	0.381973	0.0364526
CR_04010C	MRPL40	#N/A	#N/A	#N/A	#N/A	#N/A	#N/A	1.2041	7.50635e-05	#N/A	#N/A	1.06179	0.000384519
CR_00480W	MRPL6	#N/A	#N/A	-0.853307	0.363533	#N/A	#N/A	0.847934	0.0705892	#N/A	#N/A	#N/A	#N/A
CR_07390C	MRPL8	0.209792	0.0247453	#N/A	#N/A	-0.183315	0.28148	0.211948	0.0783824	#N/A	#N/A	0.357289	0.00986475
C1_12340C	MRPS9	0.183496	0.0379275	#N/A	#N/A	#N/A	#N/A	#N/A	#N/A	0.160945	0.0913556	0.251167	0.0692989
C3_05920W	MRR1	#N/A	#N/A	#N/A	#N/A	#N/A	#N/A	1.41622	0.0447759	#N/A	#N/A	#N/A	#N/A
C3_07860C	MRR2	#N/A	#N/A	-1.64494	0.332771	#N/A	#N/A	#N/A	#N/A	-1.51862	1	#N/A	#N/A
CR_01960C	MRS2	#N/A	#N/A	#N/A	#N/A	#N/A	#N/A	-0.590461	0.00108029	0.264715	0.0839932	0.696143	8.24868e-07
C2_08070C	MRS4	#N/A	#N/A	#N/A	#N/A	#N/A	#N/A	0.775865	0.0507546	#N/A	#N/A	#N/A	#N/A
C1_01320W	MRS7	0.412758	8.24981e-05	#N/A	#N/A	#N/A	#N/A	#N/A	#N/A	0.31384	0.010011	#N/A	#N/A
C6_02770W	MRT4	#N/A	#N/A	#N/A	#N/A	-0.204794	0.173778	0.663826	2.22642e-06	#N/A	#N/A	0.670377	2.01517e-05
C4_00980C	MRV1	#N/A	#N/A	#N/A	#N/A	#N/A	#N/A	#N/A	#N/A	#N/A	#N/A	1.33935	0.0387161
C5_04190W	MRV2	#N/A	#N/A	#N/A	#N/A	2.49538	2.29432e-38	0.738542	0.0500646	#N/A	#N/A	0.854685	0.0329084
C5_04200W	MRV3	#N/A	#N/A	#N/A	#N/A	#N/A	#N/A	#N/A	#N/A	#N/A	#N/A	#N/A	#N/A
C5_04210C	MRV4	#N/A	#N/A	#N/A	#N/A	#N/A	#N/A	#N/A	#N/A	#N/A	#N/A	6.14281	0.000356249
C5_04220W	MRV5	#N/A	#N/A	#N/A	#N/A	#N/A	#N/A	#N/A	#N/A	#N/A	#N/A	4.99557	5.83938e-06
C5_04230W	MRV6	#N/A	#N/A	#N/A	#N/A	#N/A	#N/A	#N/A	#N/A	#N/A	#N/A	#N/A	#N/A
C5_04250W	MRV8	#N/A	#N/A	0.730732	0.308877	#N/A	#N/A	#N/A	#N/A	1.2435	0.0344774	#N/A	#N/A
C1_03710C	MSB1	0.242343	0.0158455	#N/A	#N/A	#N/A	#N/A	#N/A	#N/A	#N/A	#N/A	-0.364436	0.0742538
C2_01780W	MSB2	-0.430505	9.07212e-09	-0.658002	3.82377e-06	0.212723	0.0351282	#N/A	#N/A	#N/A	#N/A	-0.55152	1.46521e-05
C2_00850W	MSF1	#N/A	#N/A	#N/A	#N/A	#N/A	#N/A	#N/A	#N/A	#N/A	#N/A	#N/A	#N/A
C4_07120C	MSH2	#N/A	#N/A	0.430559	0.00445493	#N/A	#N/A	#N/A	#N/A	#N/A	#N/A	#N/A	#N/A
C2_08680W	MSH3	#N/A	#N/A	#N/A	#N/A	#N/A	#N/A	#N/A	#N/A	#N/A	#N/A	-0.393384	0.0700562
C1_13170C	MSH6	#N/A	#N/A	0.274313	0.169539	#N/A	#N/A	#N/A	#N/A	#N/A	#N/A	#N/A	#N/A
C1_06100C	MSI3	0.190947	0.126616	#N/A	#N/A	#N/A	#N/A	#N/A	#N/A	#N/A	#N/A	#N/A	#N/A
C7_01870W	MSK1	#N/A	#N/A	#N/A	#N/A	#N/A	#N/A	#N/A	#N/A	#N/A	#N/A	1.45289	0.0181466
C5_04650C	MSM1	#N/A	#N/A	#N/A	#N/A	#N/A	#N/A	#N/A	#N/A	#N/A	#N/A	#N/A	#N/A
C1_08940C	MSN4	-0.791256	4.1563e-10	-0.473451	0.000600239	#N/A	#N/A	-0.915714	3.85666e-06	-0.664304	9.76232e-07	-1.3532	4.02155e-22
C4_03280W	MSN5	#N/A	#N/A	#N/A	#N/A	#N/A	#N/A	#N/A	#N/A	#N/A	#N/A	#N/A	#N/A
C1_12160W	MSO1	#N/A	#N/A	#N/A	#N/A	#N/A	#N/A	#N/A	#N/A	#N/A	#N/A	#N/A	#N/A
CR_04840C	MSS11	#N/A	#N/A	#N/A	#N/A	#N/A	#N/A	-0.392306	0.0313202	#N/A	#N/A	0.42213	0.0126463
C1_08810C	MSS116	#N/A	#N/A	-0.502956	0.293654	#N/A	#N/A	0.73521	2.10559e-06	0.338192	2.99776e-05	0.92388	4.85367e-07
C3_01160W	MSS4	#N/A	#N/A	-0.242689	0.246432	0.254502	0.0135215	#N/A	#N/A	#N/A	#N/A	-0.368376	0.0212408
CR_10010C	MSS51	#N/A	#N/A	#N/A	#N/A	#N/A	#N/A	1.51832	4.08977e-06	#N/A	#N/A	1.04792	0.000302058
C1_02930C	MST1	#N/A	#N/A	#N/A	#N/A	#N/A	#N/A	#N/A	#N/A	#N/A	#N/A	#N/A	#N/A
C2_08550C	MSU1	0.439417	0.00033707	#N/A	#N/A	#N/A	#N/A	0.494039	5.34714e-05	0.516384	3.54225e-05	0.641284	8.41578e-05
C5_02770W	MSW1	0.206499	0.156654	#N/A	#N/A	#N/A	#N/A	#N/A	#N/A	#N/A	#N/A	#N/A	#N/A
CR_03380W	MTG1	#N/A	#N/A	-0.434891	0.265629	#N/A	#N/A	#N/A	#N/A	#N/A	#N/A	1.12456	3.94848e-15
CR_05620C	MTG2	#N/A	#N/A	#N/A	#N/A	#N/A	#N/A	#N/A	#N/A	#N/A	#N/A	1.16465	2.8187e-12
C5_01740C	MTLA1	#N/A	#N/A	#N/A	#N/A	#N/A	#N/A	0.396615	0.0113329	#N/A	#N/A	#N/A	#N/A
C5_01750C	MTLA2	#N/A	#N/A	#N/A	#N/A	#N/A	#N/A	1.10361	0.0539128	#N/A	#N/A	1.07031	0.0306571
C1_05470W	MTM1	0.207366	0.073779	#N/A	#N/A	#N/A	#N/A	-0.815564	3.90138e-08	0.202255	0.112453	-0.894572	1.18697e-10
C1_07800W	MTO1	#N/A	#N/A	#N/A	#N/A	#N/A	#N/A	#N/A	#N/A	#N/A	#N/A	#N/A	#N/A
C5_03760C	MTR10	#N/A	#N/A	#N/A	#N/A	#N/A	#N/A	#N/A	#N/A	0.125073	0.144913	#N/A	#N/A
C2_10640C	MTR2	#N/A	#N/A	#N/A	#N/A	#N/A	#N/A	1.78585	0.0256827	1.70893	0.0385124	4.59019	0.00289071
C1_09680W	MTS1	#N/A	#N/A	#N/A	#N/A	#N/A	#N/A	-0.36153	0.000468641	#N/A	#N/A	-0.422159	7.19149e-05
C2_09840W	MTW1	#N/A	#N/A	#N/A	#N/A	#N/A	#N/A	#N/A	#N/A	#N/A	#N/A	2.03774	0.0539193
C7_03750C	mu-7a	#N/A	#N/A	#N/A	#N/A	#N/A	#N/A	#N/A	#N/A	#N/A	#N/A	#N/A	#N/A
CR_05110C	mu-Ra	#N/A	#N/A	#N/A	#N/A	#N/A	#N/A	#N/A	#N/A	#N/A	#N/A	#N/A	#N/A
C3_06210C	MUB1	#N/A	#N/A	#N/A	#N/A	#N/A	#N/A	#N/A	#N/A	#N/A	#N/A	#N/A	#N/A
C4_00600C	MUC1	-0.327508	0.00111608	#N/A	#N/A	#N/A	#N/A	-0.27179	0.044264	#N/A	#N/A	-0.470519	7.64424e-05
C5_05450C	MUM2	-0.683371	2.79383e-19	#N/A	#N/A	#N/A	#N/A	0.416382	0.000662408	-0.507149	2.40206e-10	#N/A	#N/A
C1_11870W	MUP1	#N/A	#N/A	#N/A	#N/A	#N/A	#N/A	#N/A	#N/A	-0.300502	0.0044585	#N/A	#N/A
C2_00260C	MUQ1	-0.494836	5.34644e-07	#N/A	#N/A	#N/A	#N/A	#N/A	#N/A	-0.437561	1.56546e-05	#N/A	#N/A
CR_04790W	MVB12	#N/A	#N/A	#N/A	#N/A	#N/A	#N/A	#N/A	#N/A	#N/A	#N/A	#N/A	#N/A
C1_00070W	MVD	#N/A	#N/A	#N/A	#N/A	#N/A	#N/A	0.553766	0.0759447	#N/A	#N/A	0.526406	0.0757814
C2_00960C	MXR1	#N/A	#N/A	#N/A	#N/A	0.251674	0.179617	#N/A	#N/A	#N/A	#N/A	#N/A	#N/A
C5_01650C	MYO1	0.237125	0.00354356	0.228909	0.310326	#N/A	#N/A	#N/A	#N/A	0.166729	0.127221	-0.37603	0.00047535
C1_13780W	MYO2	#N/A	#N/A	#N/A	#N/A	#N/A	#N/A	0.723934	0.0019565	#N/A	#N/A	#N/A	#N/A
C4_05100C	MYO5	#N/A	#N/A	#N/A	#N/A	#N/A	#N/A	-0.502199	2.70774e-05	#N/A	#N/A	-0.661875	6.17094e-08
C6_02600W	NAB3	#N/A	#N/A	#N/A	#N/A	#N/A	#N/A	#N/A	#N/A	#N/A	#N/A	#N/A	#N/A
CM_00060W	NAD1	#N/A	#N/A	#N/A	#N/A	#N/A	#N/A	#N/A	#N/A	3.5936	1	#N/A	#N/A
CM_00310W	NAD2	#N/A	#N/A	#N/A	#N/A	#N/A	#N/A	#N/A	#N/A	#N/A	#N/A	#N/A	#N/A
CM_00320W	NAD3	#N/A	#N/A	#N/A	#N/A	#N/A	#N/A	#N/A	#N/A	#N/A	#N/A	#N/A	#N/A
CM_00440W	NAD4	#N/A	#N/A	#N/A	#N/A	#N/A	#N/A	#N/A	#N/A	#N/A	#N/A	#N/A	#N/A
CM_00370W	NAD4L	#N/A	#N/A	#N/A	#N/A	#N/A	#N/A	#N/A	#N/A	#N/A	#N/A	#N/A	#N/A
CM_00380W	NAD5	#N/A	#N/A	#N/A	#N/A	#N/A	#N/A	#N/A	#N/A	#N/A	#N/A	#N/A	#N/A
CM_00050W	NAD6	#N/A	#N/A	#N/A	#N/A	#N/A	#N/A	#N/A	#N/A	#N/A	#N/A	#N/A	#N/A
C6_04590C	NAG1	#N/A	#N/A	#N/A	#N/A	#N/A	#N/A	-0.328603	0.0122148	#N/A	#N/A	-0.347022	0.00855854
C6_04610C	NAG3	#N/A	#N/A	#N/A	#N/A	#N/A	#N/A	#N/A	#N/A	#N/A	#N/A	#N/A	#N/A
C6_04620C	NAG4	#N/A	#N/A	#N/A	#N/A	#N/A	#N/A	-4.67497	1	#N/A	#N/A	#N/A	#N/A
C6_04570W	NAG6	-0.204478	0.0129492	#N/A	#N/A	#N/A	#N/A	-0.572261	4.11024e-11	-0.276235	0.000314469	-0.793487	7.49458e-19
C6_03450C	NAM2	#N/A	#N/A	#N/A	#N/A	#N/A	#N/A	#N/A	#N/A	0.152409	0.13255	#N/A	#N/A
C5_00500W	NAM7	#N/A	#N/A	#N/A	#N/A	#N/A	#N/A	1.34408	1.13387e-08	#N/A	#N/A	0.998143	3.2461e-05
C4_03030C	NAN1	0.179012	0.0344186	#N/A	#N/A	-0.132943	0.3544	0.545757	0.0012951	0.356123	3.08834e-06	0.679293	3.96642e-05
CR_00320C	NAP1	0.304607	0.104753	#N/A	#N/A	#N/A	#N/A	0.557238	0.0053136	#N/A	#N/A	0.584619	0.00123636
C1_09010W	NAR1	#N/A	#N/A	#N/A	#N/A	#N/A	#N/A	0.517499	0.000744097	0.24042	0.0829551	0.484415	0.00797868
C2_00160C	NAT2	#N/A	#N/A	#N/A	#N/A	#N/A	#N/A	-0.330064	0.0301171	#N/A	#N/A	-0.446726	0.00357401
C4_01250W	NAT4	-0.607855	2.53403e-08	0.53918	0.00183349	#N/A	#N/A	1.34922	9.07055e-16	-0.383761	0.000845867	1.431	7.07596e-22
CR_04070W	NAT5	#N/A	#N/A	#N/A	#N/A	#N/A	#N/A	#N/A	#N/A	#N/A	#N/A	0.939243	3.1758e-16
C2_03430W	NBN1	#N/A	#N/A	#N/A	#N/A	#N/A	#N/A	-0.470425	0.00217816	#N/A	#N/A	-0.348737	0.0275196
C7_01410C	NBP2	#N/A	#N/A	#N/A	#N/A	#N/A	#N/A	#N/A	#N/A	#N/A	#N/A	1.70316	0.00595352
C4_05170C	NBP35	0.266555	0.0581924	#N/A	#N/A	#N/A	#N/A	-1.23792	3.77018e-11	0.347398	0.00658717	-0.894502	2.97158e-10
C2_02810C	NCB2	#N/A	#N/A	#N/A	#N/A	#N/A	#N/A	#N/A	#N/A	#N/A	#N/A	#N/A	#N/A
C3_04910C	NCE102	-0.36844	0.0366595	#N/A	#N/A	#N/A	#N/A	0.605387	0.00459745	-0.33924	0.0477049	0.574976	0.00840752
C3_01300C	NCE103	1.51827	0.00884557	#N/A	#N/A	1.07847	0.285523	#N/A	#N/A	1.29367	0.0511787	#N/A	#N/A
C2_10450W	NCE4	#N/A	#N/A	#N/A	#N/A	#N/A	#N/A	#N/A	#N/A	#N/A	#N/A	#N/A	#N/A
C4_03180W	NCP1	-0.501308	1.18791e-09	#N/A	#N/A	-0.178125	0.188821	-0.290888	0.053393	-0.462586	1.17408e-06	-0.446056	1.68018e-06
C1_14300C	NCR1	-0.61151	0.0838012	#N/A	#N/A	#N/A	#N/A	#N/A	#N/A	-0.656278	0.0616407	#N/A	#N/A
CR_03550W	NCS2	#N/A	#N/A	-0.437712	0.216316	#N/A	#N/A	0.451505	0.00975455	#N/A	#N/A	1.36615	1.77159e-13
C3_03420C	NDE1	#N/A	#N/A	#N/A	#N/A	#N/A	#N/A	-0.464102	0.0286996	#N/A	#N/A	-0.504273	0.0296485
C2_04550C	NDH51	#N/A	#N/A	#N/A	#N/A	#N/A	#N/A	1.30844	1.08213e-09	#N/A	#N/A	1.20764	1.96844e-09
C2_00140W	NDT80	#N/A	#N/A	#N/A	#N/A	#N/A	#N/A	0.521217	1.07286e-05	#N/A	#N/A	0.558009	0.00133918
C1_11380W	NEP1	0.385629	1.89538e-05	#N/A	#N/A	#N/A	#N/A	0.386502	0.00271048	0.274635	0.00115244	0.523608	7.89631e-05
C1_03290W	NGG1	#N/A	#N/A	#N/A	#N/A	#N/A	#N/A	-0.505374	0.00313044	#N/A	#N/A	-0.41859	0.0122071
CR_00190W	NGS1	#N/A	#N/A	#N/A	#N/A	#N/A	#N/A	1.06234	0.0865945	#N/A	#N/A	1.21509	0.0274269
C3_00650W	NGT1	0.846834	0.114186	#N/A	#N/A	#N/A	#N/A	#N/A	#N/A	#N/A	#N/A	#N/A	#N/A
CR_04360C	NHP2	#N/A	#N/A	#N/A	#N/A	#N/A	#N/A	0.314911	0.0086851	0.223499	0.0126796	1.49191	1.89344e-37
C4_01700C	NHP6A	0.389413	0.106423	#N/A	#N/A	#N/A	#N/A	#N/A	#N/A	#N/A	#N/A	#N/A	#N/A
C6_00570C	NHX1	#N/A	#N/A	#N/A	#N/A	#N/A	#N/A	#N/A	#N/A	#N/A	#N/A	#N/A	#N/A
C4_05960W	NIF3	#N/A	#N/A	#N/A	#N/A	#N/A	#N/A	-0.419888	1.73147e-05	#N/A	#N/A	-0.380591	0.000101207
C7_02800W	NIK1	0.274402	0.00028267	0.477391	0.00105511	#N/A	#N/A	#N/A	#N/A	0.310124	0.000228761	0.473688	3.89801e-05
C4_01490W	NIP1	0.287755	0.0164689	#N/A	#N/A	-0.159082	0.331085	0.277486	0.01378	#N/A	#N/A	0.2685	0.0607815
CR_04030W	NIP100	#N/A	#N/A	#N/A	#N/A	#N/A	#N/A	#N/A	#N/A	#N/A	#N/A	0.68241	9.2809e-08
C6_02360W	NIP7	#N/A	#N/A	#N/A	#N/A	#N/A	#N/A	0.635409	0.000561242	#N/A	#N/A	0.633355	0.000107049
CR_08840C	NIT2	#N/A	#N/A	#N/A	#N/A	#N/A	#N/A	#N/A	#N/A	#N/A	#N/A	#N/A	#N/A
C1_10700C	NIT3	#N/A	#N/A	#N/A	#N/A	0.428542	0.0108695	-0.529994	0.000655163	#N/A	#N/A	-0.727314	1.50738e-05
C1_00990C	NMA111	#N/A	#N/A	#N/A	#N/A	#N/A	#N/A	1.26316	0.00277411	#N/A	#N/A	1.70263	1.04321e-07
CR_06720W	NMD3	#N/A	#N/A	#N/A	#N/A	#N/A	#N/A	0.755375	5.6373e-05	0.375947	2.62616e-05	0.885732	9.67848e-07
C4_00540C	NMD5	#N/A	#N/A	#N/A	#N/A	#N/A	#N/A	0.448335	0.00139265	0.20367	0.045399	0.350422	0.0254193
C4_01440W	NMT1	#N/A	#N/A	#N/A	#N/A	#N/A	#N/A	-0.315667	0.00190892	#N/A	#N/A	-0.444555	3.55328e-06
CR_05520W	NOC2	#N/A	#N/A	#N/A	#N/A	#N/A	#N/A	0.850662	6.63373e-06	0.338318	0.00310795	1.81929	1.24873e-23
C2_07340W	NOC4	#N/A	#N/A	#N/A	#N/A	#N/A	#N/A	0.494593	0.00737264	0.22443	0.0616716	0.593824	0.00352955
C3_06030W	NOG1	#N/A	#N/A	#N/A	#N/A	#N/A	#N/A	1.44568	4.57427e-06	#N/A	#N/A	1.7595	4.98715e-10
C6_03640W	NOG2	0.2038	0.0122362	#N/A	#N/A	#N/A	#N/A	0.679356	0.000126939	0.43572	3.22187e-08	0.850223	1.4261e-06
C4_06720W	NOP1	#N/A	#N/A	#N/A	#N/A	#N/A	#N/A	0.873721	4.4645e-11	0.311734	0.000451738	1.13941	8.63643e-21
CR_08020C	NOP10	#N/A	#N/A	#N/A	#N/A	#N/A	#N/A	0.661244	3.51364e-10	0.270284	0.00034844	0.642611	4.64196e-09
C3_07300W	NOP13	#N/A	#N/A	#N/A	#N/A	#N/A	#N/A	2.02755	5.74294e-05	#N/A	#N/A	1.93527	7.07427e-05
C3_04900W	NOP14	#N/A	#N/A	#N/A	#N/A	#N/A	#N/A	1.50292	0.000826523	#N/A	#N/A	1.8317	2.42684e-05
C7_00690W	NOP15	#N/A	#N/A	#N/A	#N/A	#N/A	#N/A	1.63609	0.00138848	1.0086	0.0616151	2.95403	2.70217e-07
C1_04390C	NOP4	#N/A	#N/A	#N/A	#N/A	#N/A	#N/A	0.780524	3.86308e-06	0.314011	0.0124563	0.856248	2.63391e-05
C6_00370C	NOP5	0.280457	9.54244e-06	#N/A	#N/A	#N/A	#N/A	0.562579	1.61223e-07	0.322882	6.5242e-07	0.664506	2.53139e-07
C1_06740C	NOP6	#N/A	#N/A	#N/A	#N/A	#N/A	#N/A	0.569094	0.000580976	0.306118	0.0215164	0.783845	2.55359e-06
C6_04330W	NOP8	0.354537	0.00112747	#N/A	#N/A	#N/A	#N/A	0.626005	0.00023268	0.466448	7.52633e-06	0.778469	1.96505e-07
C2_01130W	NOT3	0.15997	0.0527004	#N/A	#N/A	#N/A	#N/A	#N/A	#N/A	#N/A	#N/A	#N/A	#N/A
CR_03420C	NOT4	0.216401	0.0368069	#N/A	#N/A	#N/A	#N/A	-0.254531	0.0124974	0.199948	0.0327673	0.568527	3.35848e-09
C1_08300W	NOT5	#N/A	#N/A	#N/A	#N/A	#N/A	#N/A	#N/A	#N/A	#N/A	#N/A	#N/A	#N/A
C1_14280C	NPL3	#N/A	#N/A	#N/A	#N/A	#N/A	#N/A	#N/A	#N/A	#N/A	#N/A	#N/A	#N/A
C1_06110C	NPL4	#N/A	#N/A	#N/A	#N/A	#N/A	#N/A	-0.706973	6.98375e-06	#N/A	#N/A	-0.772549	5.15215e-05
C2_00710W	NPL6	#N/A	#N/A	#N/A	#N/A	#N/A	#N/A	#N/A	#N/A	#N/A	#N/A	#N/A	#N/A
C1_06780W	NPR1	#N/A	#N/A	#N/A	#N/A	#N/A	#N/A	-0.466682	0.000238197	#N/A	#N/A	-0.460868	0.000190455
C3_03290C	NPR2	#N/A	#N/A	#N/A	#N/A	#N/A	#N/A	#N/A	#N/A	#N/A	#N/A	#N/A	#N/A
C7_04040C	NPT1	#N/A	#N/A	#N/A	#N/A	#N/A	#N/A	#N/A	#N/A	#N/A	#N/A	#N/A	#N/A
C7_04230W	NRG1	#N/A	#N/A	#N/A	#N/A	#N/A	#N/A	2.70081	0.000449049	#N/A	#N/A	2.90044	4.08525e-05
C6_00010W	NRG2	#N/A	#N/A	#N/A	#N/A	#N/A	#N/A	#N/A	#N/A	#N/A	#N/A	#N/A	#N/A
C1_00840C	NRM1	0.274335	0.00435701	#N/A	#N/A	#N/A	#N/A	#N/A	#N/A	#N/A	#N/A	#N/A	#N/A
C1_08000W	NRP1	#N/A	#N/A	#N/A	#N/A	-0.456869	0.0201126	0.625701	2.16463e-05	#N/A	#N/A	#N/A	#N/A
C2_07960C	NSA1	0.231619	0.0286152	#N/A	#N/A	#N/A	#N/A	0.820012	0.00034115	0.4401	2.40385e-06	0.893627	3.3397e-05
C3_06380W	NSA2	#N/A	#N/A	#N/A	#N/A	#N/A	#N/A	#N/A	#N/A	#N/A	#N/A	#N/A	#N/A
C2_03280W	NSP1	-0.344928	0.0270593	#N/A	#N/A	#N/A	#N/A	#N/A	#N/A	-0.259355	0.0896251	#N/A	#N/A
C1_10100C	NTF2	#N/A	#N/A	#N/A	#N/A	#N/A	#N/A	#N/A	#N/A	#N/A	#N/A	1.00453	0.000179886
C1_08200W	NTG1	0.409186	0.0797989	#N/A	#N/A	#N/A	#N/A	#N/A	#N/A	#N/A	#N/A	#N/A	#N/A
CR_00560W	NTH1	#N/A	#N/A	#N/A	#N/A	#N/A	#N/A	0.976121	0.00363325	#N/A	#N/A	#N/A	#N/A
C7_01900W	NUC2	#N/A	#N/A	#N/A	#N/A	#N/A	#N/A	1.52164	4.14813e-06	#N/A	#N/A	1.73301	3.30211e-09
C5_01280C	NUF2	#N/A	#N/A	#N/A	#N/A	#N/A	#N/A	#N/A	#N/A	#N/A	#N/A	#N/A	#N/A
CR_09550C	NUO1	#N/A	#N/A	#N/A	#N/A	-0.320152	0.157382	0.487688	0.00552625	-0.312964	0.0610171	0.360972	0.0530505
C3_02940C	NUO2	#N/A	#N/A	#N/A	#N/A	#N/A	#N/A	0.638348	0.00081248	#N/A	#N/A	0.60818	0.00316959
C7_01560C	NUP	#N/A	#N/A	#N/A	#N/A	#N/A	#N/A	#N/A	#N/A	#N/A	#N/A	#N/A	#N/A
C3_07780C	NUP159	#N/A	#N/A	#N/A	#N/A	#N/A	#N/A	0.886015	0.000636273	#N/A	#N/A	0.657109	0.0309612
C1_09450C	NUP188	#N/A	#N/A	#N/A	#N/A	#N/A	#N/A	#N/A	#N/A	0.160296	0.0525152	#N/A	#N/A
C1_13550C	NUP49	0.254536	0.00306428	#N/A	#N/A	#N/A	#N/A	#N/A	#N/A	0.14038	0.149833	#N/A	#N/A
C4_06350C	NUP60	0.381515	4.58039e-06	#N/A	#N/A	#N/A	#N/A	#N/A	#N/A	0.288846	0.00195697	#N/A	#N/A
C6_03900W	NUP82	-0.187519	0.0125704	#N/A	#N/A	#N/A	#N/A	#N/A	#N/A	-0.151415	0.0537843	-0.28535	0.0030703
C4_03800C	NUP84	#N/A	#N/A	#N/A	#N/A	#N/A	#N/A	#N/A	#N/A	#N/A	#N/A	#N/A	#N/A
C3_04400C	NUP85	#N/A	#N/A	#N/A	#N/A	#N/A	#N/A	#N/A	#N/A	#N/A	#N/A	#N/A	#N/A
C3_06220C	OAC1	#N/A	#N/A	#N/A	#N/A	#N/A	#N/A	#N/A	#N/A	#N/A	#N/A	#N/A	#N/A
C5_01770C	OBPA	#N/A	#N/A	#N/A	#N/A	#N/A	#N/A	0.382473	0.000682835	#N/A	#N/A	0.356811	0.00127686
C2_10190C	OCA1	0.319753	0.00622869	#N/A	#N/A	#N/A	#N/A	-0.251591	0.0851891	#N/A	#N/A	-0.357771	0.0160326
C1_13990W	OCA6	#N/A	#N/A	#N/A	#N/A	#N/A	#N/A	-0.609397	0.0111666	#N/A	#N/A	-0.925842	5.84546e-05
C3_06090C	OCH1	#N/A	#N/A	#N/A	#N/A	#N/A	#N/A	1.02377	0.00210172	#N/A	#N/A	#N/A	#N/A
C4_05460C	OFD1	-0.756844	9.67768e-16	#N/A	#N/A	#N/A	#N/A	1.18854	1.87839e-08	-0.62198	6.9732e-09	1.22198	2.11074e-11
C1_13440C	OFI1	1.20921	0.0171207	3.04009	4.81912e-08	-1.63983	0.197768	#N/A	#N/A	-1.4939	1	1.66672	0.0588817
C1_08060W	OFR1	#N/A	#N/A	#N/A	#N/A	#N/A	#N/A	#N/A	#N/A	#N/A	#N/A	#N/A	#N/A
C7_03910W	OGG1	#N/A	#N/A	#N/A	#N/A	#N/A	#N/A	#N/A	#N/A	#N/A	#N/A	1.52946	0.0481084
C1_08360C	OLE1	-1.02412	1.84822e-07	0.317203	0.267968	#N/A	#N/A	0.611486	0.000856943	-0.961586	0.000249925	0.569077	0.00111957
C2_07090C	OLE2	#N/A	#N/A	#N/A	#N/A	0.213822	0.262558	#N/A	#N/A	#N/A	#N/A	#N/A	#N/A
C4_04550C	OMA1	0.194995	0.0730917	0.249469	0.367677	0.241749	0.0600198	#N/A	#N/A	0.181861	0.113371	-0.71391	9.72411e-07
C1_13080W	OP4	#N/A	#N/A	#N/A	#N/A	1.88221	3.27105e-46	6.58682	1.04577e-07	#N/A	#N/A	8.24052	4.33187e-12
C2_02250C	OPI1	#N/A	#N/A	#N/A	#N/A	#N/A	#N/A	-0.385385	0.0149679	#N/A	#N/A	-0.425154	0.0119062
C3_06570C	OPI3	#N/A	#N/A	#N/A	#N/A	#N/A	#N/A	#N/A	#N/A	#N/A	#N/A	#N/A	#N/A
CR_02020C	OPT1	-0.505049	0.0125829	#N/A	#N/A	#N/A	#N/A	-1.17958	4.46433e-07	#N/A	#N/A	#N/A	#N/A
CR_02240C	OPT2	#N/A	#N/A	0.677079	0.202417	#N/A	#N/A	#N/A	#N/A	#N/A	#N/A	1.79648	1.96181e-08
CR_02220C	OPT3	-0.58064	0.0511265	#N/A	#N/A	#N/A	#N/A	-0.83272	0.00305186	#N/A	#N/A	#N/A	#N/A
CR_02490W	OPT4	-0.820146	5.37568e-10	#N/A	#N/A	0.258575	0.237578	1.1284	3.28168e-05	-1.46446	1.85398e-19	3.44815	1.02255e-42
C2_08360C	OPT5	#N/A	#N/A	#N/A	#N/A	#N/A	#N/A	#N/A	#N/A	#N/A	#N/A	#N/A	#N/A
C4_01320C	OPT6	#N/A	#N/A	-0.421569	0.28205	0.354346	0.00123494	-0.594879	1.17608e-05	-0.480303	7.74203e-06	-1.6112	2.54341e-33
C4_00440C	OPT7	#N/A	#N/A	0.39457	0.32495	#N/A	#N/A	#N/A	#N/A	#N/A	#N/A	#N/A	#N/A
C6_03930W	OPT8	#N/A	#N/A	-0.597247	0.0119496	#N/A	#N/A	#N/A	#N/A	#N/A	#N/A	#N/A	#N/A
CR_01860W	OPT9	#N/A	#N/A	#N/A	#N/A	#N/A	#N/A	#N/A	#N/A	#N/A	#N/A	#N/A	#N/A
C1_08310W	OPY2	-0.587322	2.12068e-09	#N/A	#N/A	0.326276	0.00466361	#N/A	#N/A	#N/A	#N/A	-0.620788	2.03693e-06
C1_03070C	ORC1	#N/A	#N/A	#N/A	#N/A	#N/A	#N/A	-0.310371	0.0207049	#N/A	#N/A	-0.630292	3.52647e-06
C3_03750C	ORC3	#N/A	#N/A	#N/A	#N/A	#N/A	#N/A	#N/A	#N/A	#N/A	#N/A	0.98449	0.065045
C5_02150C	ORC4	#N/A	#N/A	#N/A	#N/A	#N/A	#N/A	#N/A	#N/A	#N/A	#N/A	-0.241052	0.071981
C6_00980C	orf19.100	-0.295449	0.0992842	#N/A	#N/A	#N/A	#N/A	-0.758604	5.73618e-05	#N/A	#N/A	-0.729885	5.73006e-06
C1_10560C	orf19.1002	#N/A	#N/A	#N/A	#N/A	#N/A	#N/A	-0.701638	9.97437e-05	-0.296417	0.0599477	-1.01176	4.03321e-08
C1_10570C	orf19.1005	#N/A	#N/A	#N/A	#N/A	#N/A	#N/A	#N/A	#N/A	#N/A	#N/A	#N/A	#N/A
CR_05270W	orf19.1008	#N/A	#N/A	#N/A	#N/A	#N/A	#N/A	#N/A	#N/A	#N/A	#N/A	#N/A	#N/A
CR_05280W	orf19.1009	#N/A	#N/A	#N/A	#N/A	#N/A	#N/A	#N/A	#N/A	#N/A	#N/A	#N/A	#N/A
CR_05310W	orf19.1012	#N/A	#N/A	#N/A	#N/A	#N/A	#N/A	#N/A	#N/A	#N/A	#N/A	#N/A	#N/A
C6_01000C	orf19.102	#N/A	#N/A	#N/A	#N/A	#N/A	#N/A	0.327146	0.00645993	#N/A	#N/A	0.28495	0.0160567
C1_03830C	orf19.1026	0.260821	0.0118483	#N/A	#N/A	#N/A	#N/A	0.435225	0.0016309	0.262193	0.0140704	0.334849	0.0153171
C1_03840W	orf19.1026.1	0.415783	0.0216773	#N/A	#N/A	#N/A	#N/A	#N/A	#N/A	#N/A	#N/A	#N/A	#N/A
C1_03790C	orf19.1030	0.423417	2.02039e-10	#N/A	#N/A	#N/A	#N/A	0.723464	1.31626e-07	0.459194	4.77523e-12	0.896602	3.98866e-09
C1_03750W	orf19.1034	-0.68016	4.77767e-11	#N/A	#N/A	#N/A	#N/A	#N/A	#N/A	-0.538754	8.15641e-07	#N/A	#N/A
C1_03720C	orf19.1037	-0.404972	4.36301e-09	#N/A	#N/A	-0.192054	0.0524091	#N/A	#N/A	-0.945685	9.24441e-33	-1.00684	6.6044e-11
C6_01020W	orf19.104	#N/A	#N/A	#N/A	#N/A	#N/A	#N/A	0.874605	0.0252295	#N/A	#N/A	0.945054	0.00857105
C1_04090C	orf19.1041	#N/A	#N/A	#N/A	#N/A	#N/A	#N/A	#N/A	#N/A	#N/A	#N/A	#N/A	#N/A
C1_04110W	orf19.1043	0.54872	0.0037913	#N/A	#N/A	0.425923	0.169607	-0.644588	9.95681e-05	#N/A	#N/A	-0.586824	0.00143792
C1_04120C	orf19.1045	#N/A	#N/A	#N/A	#N/A	#N/A	#N/A	#N/A	#N/A	#N/A	#N/A	#N/A	#N/A
C1_04150C	orf19.1049	#N/A	#N/A	#N/A	#N/A	#N/A	#N/A	#N/A	#N/A	#N/A	#N/A	#N/A	#N/A
C1_04160C	orf19.1050	#N/A	#N/A	#N/A	#N/A	#N/A	#N/A	#N/A	#N/A	#N/A	#N/A	#N/A	#N/A
C1_04180W	orf19.1052	#N/A	#N/A	0.486434	0.00475086	-0.167113	0.349562	0.568165	1.44234e-05	#N/A	#N/A	0.854683	5.12441e-12
C1_04190C	orf19.1053	#N/A	#N/A	#N/A	#N/A	#N/A	#N/A	-0.301331	0.0413104	#N/A	#N/A	-0.450081	0.00108464
C1_04200C	orf19.1054	#N/A	#N/A	#N/A	#N/A	#N/A	#N/A	-0.411699	0.00213796	-0.137292	0.137708	-0.631161	1.05548e-06
C1_04220C	orf19.1057	-0.294059	0.108067	#N/A	#N/A	#N/A	#N/A	-0.442565	0.00588168	-0.300953	0.0871638	-0.444248	0.00480582
C1_04230W	orf19.1058	#N/A	#N/A	#N/A	#N/A	#N/A	#N/A	-0.380665	0.000923235	#N/A	#N/A	-0.5279	1.42063e-07
C1_04250C	orf19.1060	#N/A	#N/A	#N/A	#N/A	#N/A	#N/A	#N/A	#N/A	#N/A	#N/A	#N/A	#N/A
C1_04270C	orf19.1062	#N/A	#N/A	#N/A	#N/A	#N/A	#N/A	#N/A	#N/A	1.14584	0.0312481	#N/A	#N/A
C1_04280C	orf19.1063	#N/A	#N/A	#N/A	#N/A	#N/A	#N/A	-0.500333	0.0331026	#N/A	#N/A	-0.468469	0.0416136
C6_01040C	orf19.107	0.300099	0.000647241	#N/A	#N/A	#N/A	#N/A	0.270254	0.0385949	0.423057	7.88333e-07	0.433972	0.00306734
C1_04340C	orf19.1070	#N/A	#N/A	#N/A	#N/A	#N/A	#N/A	-0.704839	5.65659e-06	#N/A	#N/A	-0.377228	0.0435559
C6_04190C	orf19.1075	#N/A	#N/A	1.02966	0.0676612	0.751239	0.0808789	1.70462	4.47e-07	1.05786	0.000583677	1.89185	4.02113e-11
C6_04200C	orf19.1075.1	#N/A	#N/A	#N/A	#N/A	#N/A	#N/A	#N/A	#N/A	#N/A	#N/A	#N/A	#N/A
C6_04230W	orf19.1080	#N/A	#N/A	#N/A	#N/A	#N/A	#N/A	-2.39176	3.47178e-13	#N/A	#N/A	-3.09535	4.04001e-21
C6_04240W	orf19.1082	0.355178	0.0703567	#N/A	#N/A	#N/A	#N/A	0.8276	0.000178518	#N/A	#N/A	0.688147	0.00122242
C6_04250W	orf19.1082.1	-0.238687	0.000118971	#N/A	#N/A	#N/A	#N/A	0.362051	0.000121766	-0.243711	0.000134418	0.228392	0.0623521
C6_04260C	orf19.1083	#N/A	#N/A	#N/A	#N/A	#N/A	#N/A	#N/A	#N/A	#N/A	#N/A	#N/A	#N/A
C6_04280W	orf19.1085	#N/A	#N/A	#N/A	#N/A	#N/A	#N/A	-0.40274	0.000275988	-0.14455	0.149662	-0.535585	1.28647e-07
C6_04290W	orf19.1086	#N/A	#N/A	#N/A	#N/A	#N/A	#N/A	#N/A	#N/A	#N/A	#N/A	#N/A	#N/A
C6_04300W	orf19.1087	#N/A	#N/A	#N/A	#N/A	#N/A	#N/A	#N/A	#N/A	#N/A	#N/A	#N/A	#N/A
C6_01050W	orf19.109	#N/A	#N/A	#N/A	#N/A	#N/A	#N/A	#N/A	#N/A	#N/A	#N/A	#N/A	#N/A
C6_04320C	orf19.1090	#N/A	#N/A	#N/A	#N/A	#N/A	#N/A	#N/A	#N/A	#N/A	#N/A	#N/A	#N/A
C6_04340W	orf19.1092	#N/A	#N/A	#N/A	#N/A	#N/A	#N/A	-0.325073	0.00818364	#N/A	#N/A	-0.298975	0.086691
C6_04370W	orf19.1096	#N/A	#N/A	#N/A	#N/A	#N/A	#N/A	#N/A	#N/A	#N/A	#N/A	-0.333038	0.0398295
CR_07140C	orf19.11	-2.41953	4.07536e-07	2.08715	0.0215614	#N/A	#N/A	2.25421	0.0413712	-2.3921	5.1262e-06	2.5954	0.000278058
C5_03910C	orf19.1105	#N/A	#N/A	#N/A	#N/A	#N/A	#N/A	#N/A	#N/A	#N/A	#N/A	#N/A	#N/A
C5_03890C	orf19.1105.3	#N/A	#N/A	#N/A	#N/A	#N/A	#N/A	#N/A	#N/A	#N/A	#N/A	1.73761	0.0742924
C5_03880C	orf19.1106	#N/A	#N/A	#N/A	#N/A	-4.65708	1	#N/A	#N/A	#N/A	#N/A	3.04523	0.0265209
C5_03870C	orf19.1107	#N/A	#N/A	#N/A	#N/A	#N/A	#N/A	-0.462598	0.0245316	#N/A	#N/A	-0.500046	0.000882613
C5_03850W	orf19.1109	#N/A	#N/A	#N/A	#N/A	#N/A	#N/A	0.674077	0.00212499	#N/A	#N/A	0.713651	0.00230713
C5_03840W	orf19.1110	#N/A	#N/A	#N/A	#N/A	#N/A	#N/A	-0.515198	0.0193686	#N/A	#N/A	-0.53204	0.0090652
C5_03830C	orf19.1111	#N/A	#N/A	#N/A	#N/A	#N/A	#N/A	-0.30521	0.0152559	#N/A	#N/A	-0.314358	0.00771289
C5_03810C	orf19.1113	#N/A	#N/A	#N/A	#N/A	#N/A	#N/A	-0.292984	0.054163	#N/A	#N/A	-0.539595	0.000269445
C5_03800W	orf19.1114	#N/A	#N/A	#N/A	#N/A	#N/A	#N/A	#N/A	#N/A	#N/A	#N/A	3.82015	0.00391125
C5_03780C	orf19.1116	-0.241534	0.0247453	#N/A	#N/A	#N/A	#N/A	#N/A	#N/A	#N/A	#N/A	#N/A	#N/A
C5_03770C	orf19.1117	#N/A	#N/A	-1.02851	0.355823	#N/A	#N/A	#N/A	#N/A	#N/A	#N/A	#N/A	#N/A
C5_03740W	orf19.1121	0.337548	0.0115275	#N/A	#N/A	0.231246	0.349562	-0.248652	0.0643812	0.356681	0.00987423	#N/A	#N/A
C5_03730W	orf19.1122	#N/A	#N/A	#N/A	#N/A	#N/A	#N/A	#N/A	#N/A	#N/A	#N/A	#N/A	#N/A
C5_03720C	orf19.1123	#N/A	#N/A	#N/A	#N/A	#N/A	#N/A	#N/A	#N/A	#N/A	#N/A	#N/A	#N/A
C5_03710C	orf19.1124	#N/A	#N/A	#N/A	#N/A	#N/A	#N/A	#N/A	#N/A	#N/A	#N/A	#N/A	#N/A
C5_03700C	orf19.1124.2	#N/A	#N/A	#N/A	#N/A	#N/A	#N/A	#N/A	#N/A	#N/A	#N/A	#N/A	#N/A
C1_11800C	orf19.1136	0.495482	0.00361844	#N/A	#N/A	#N/A	#N/A	-1.13742	1.0228e-08	#N/A	#N/A	-1.40383	2.51518e-12
C1_11790W	orf19.1137	#N/A	#N/A	#N/A	#N/A	#N/A	#N/A	#N/A	#N/A	#N/A	#N/A	#N/A	#N/A
C1_11770C	orf19.1139	#N/A	#N/A	0.192167	0.341436	0.165114	0.166355	#N/A	#N/A	#N/A	#N/A	#N/A	#N/A
C6_01080C	orf19.114	#N/A	#N/A	#N/A	#N/A	#N/A	#N/A	#N/A	#N/A	#N/A	#N/A	#N/A	#N/A
C1_11760C	orf19.1140	0.286314	0.000768671	#N/A	#N/A	#N/A	#N/A	-0.574938	1.0648e-05	#N/A	#N/A	-0.662915	1.23666e-11
C1_11740W	orf19.1143	#N/A	#N/A	0.275915	0.292305	#N/A	#N/A	#N/A	#N/A	#N/A	#N/A	#N/A	#N/A
C1_11730W	orf19.1144	-0.144222	0.0535579	#N/A	#N/A	0.299489	7.04471e-05	#N/A	#N/A	0.176479	0.018484	-0.39336	0.00142709
C1_11720W	orf19.1146	#N/A	#N/A	#N/A	#N/A	0.325659	0.207465	#N/A	#N/A	#N/A	#N/A	#N/A	#N/A
C1_11710C	orf19.1148	#N/A	#N/A	#N/A	#N/A	#N/A	#N/A	#N/A	#N/A	#N/A	#N/A	#N/A	#N/A
C6_01090C	orf19.115	#N/A	#N/A	#N/A	#N/A	#N/A	#N/A	-0.390759	0.0728494	#N/A	#N/A	-0.450529	0.0881401
C1_11690W	orf19.1150	#N/A	#N/A	#N/A	#N/A	0.878711	0.000632902	#N/A	#N/A	#N/A	#N/A	#N/A	#N/A
C1_11680C	orf19.1150.1	#N/A	#N/A	#N/A	#N/A	#N/A	#N/A	#N/A	#N/A	#N/A	#N/A	#N/A	#N/A
C1_11670W	orf19.1152	#N/A	#N/A	0.765249	0.0666415	#N/A	#N/A	-2.07968	1.03039e-10	-0.639573	0.0202722	-1.58764	9.70876e-08
C1_11620W	orf19.1158	#N/A	#N/A	#N/A	#N/A	#N/A	#N/A	#N/A	#N/A	#N/A	#N/A	#N/A	#N/A
C1_11610C	orf19.1159	#N/A	#N/A	#N/A	#N/A	#N/A	#N/A	-1.3315	4.04061e-14	#N/A	#N/A	-1.08773	4.25371e-12
C1_11600W	orf19.1160	#N/A	#N/A	#N/A	#N/A	#N/A	#N/A	-0.373374	0.00340064	#N/A	#N/A	-0.650036	2.27652e-06
C1_11580W	orf19.1162	-0.245967	0.0117834	#N/A	#N/A	#N/A	#N/A	-0.251664	0.041515	-0.337877	0.000323051	-0.353214	0.010488
C1_11570W	orf19.1162.1	#N/A	#N/A	#N/A	#N/A	#N/A	#N/A	#N/A	#N/A	#N/A	#N/A	#N/A	#N/A
C1_11560C	orf19.1163	#N/A	#N/A	#N/A	#N/A	#N/A	#N/A	#N/A	#N/A	#N/A	#N/A	#N/A	#N/A
C1_11530C	orf19.1167	#N/A	#N/A	#N/A	#N/A	#N/A	#N/A	-0.807579	0.0470906	#N/A	#N/A	-1.0537	0.0157846
C1_11510C	orf19.1169	#N/A	#N/A	#N/A	#N/A	#N/A	#N/A	-1.8001	1.5375e-19	#N/A	#N/A	-2.22188	1.98129e-28
C6_00190W	orf19.1177	-0.250089	0.0128851	#N/A	#N/A	#N/A	#N/A	#N/A	#N/A	#N/A	#N/A	-0.39851	0.00133028
C6_00180C	orf19.1178	-0.454571	0.127632	#N/A	#N/A	#N/A	#N/A	#N/A	#N/A	#N/A	#N/A	-0.905595	0.0026626
C6_00200C	orf19.1179	0.184175	0.0355092	#N/A	#N/A	#N/A	#N/A	0.503949	0.00052224	#N/A	#N/A	0.468441	0.000157724
C6_00210W	orf19.1180	-0.379565	8.89582e-06	#N/A	#N/A	#N/A	#N/A	-0.894909	7.69433e-14	-0.258857	0.00228523	-1.19458	7.28731e-22
C6_00230W	orf19.1181	#N/A	#N/A	#N/A	#N/A	#N/A	#N/A	#N/A	#N/A	#N/A	#N/A	#N/A	#N/A
C6_00240C	orf19.1182	#N/A	#N/A	#N/A	#N/A	#N/A	#N/A	-0.55651	0.00017079	#N/A	#N/A	-0.767524	2.6433e-06
C6_00250W	orf19.1183	#N/A	#N/A	#N/A	#N/A	#N/A	#N/A	-0.793953	7.51272e-11	#N/A	#N/A	-0.723677	1.34349e-10
C6_00260W	orf19.1185	#N/A	#N/A	#N/A	#N/A	#N/A	#N/A	-0.403044	0.00199884	#N/A	#N/A	-0.697881	3.89756e-09
C6_00270W	orf19.1186	-0.158095	0.140041	#N/A	#N/A	#N/A	#N/A	-0.474552	3.32283e-05	-0.297775	0.00102138	-0.632366	1.22835e-06
C6_00290W	orf19.1189	-0.745931	2.19357e-14	0.441598	0.092664	0.264009	0.00700327	0.693363	2.30422e-06	-0.695285	2.18577e-15	#N/A	#N/A
C6_01120C	orf19.119	#N/A	#N/A	#N/A	#N/A	#N/A	#N/A	#N/A	#N/A	#N/A	#N/A	#N/A	#N/A
C6_00310W	orf19.1191	-0.137188	0.14233	#N/A	#N/A	#N/A	#N/A	-0.483311	4.29566e-06	#N/A	#N/A	-0.681738	2.49581e-12
C6_00340C	orf19.1195	0.175019	0.0764909	#N/A	#N/A	#N/A	#N/A	#N/A	#N/A	0.177455	0.078808	#N/A	#N/A
C6_00360C	orf19.1198	#N/A	#N/A	#N/A	#N/A	#N/A	#N/A	-0.310111	0.0809176	#N/A	#N/A	#N/A	#N/A
C6_01130W	orf19.120	#N/A	#N/A	#N/A	#N/A	#N/A	#N/A	#N/A	#N/A	#N/A	#N/A	#N/A	#N/A
C6_00380C	orf19.1200	#N/A	#N/A	#N/A	#N/A	#N/A	#N/A	#N/A	#N/A	#N/A	#N/A	#N/A	#N/A
C6_00390W	orf19.1201	#N/A	#N/A	#N/A	#N/A	#N/A	#N/A	-0.331759	0.0555758	#N/A	#N/A	#N/A	#N/A
C6_00400C	orf19.1202	#N/A	#N/A	#N/A	#N/A	#N/A	#N/A	#N/A	#N/A	#N/A	#N/A	-0.447176	0.0008985
C6_00430C	orf19.1204	#N/A	#N/A	#N/A	#N/A	#N/A	#N/A	-0.4069	0.00489604	#N/A	#N/A	-0.640071	5.73245e-06
C4_03970W	orf19.1207	#N/A	#N/A	#N/A	#N/A	#N/A	#N/A	#N/A	#N/A	#N/A	#N/A	#N/A	#N/A
C4_03990C	orf19.1208	-0.407821	0.115725	#N/A	#N/A	#N/A	#N/A	0.747904	1.07761e-05	-0.435612	0.0749152	0.429316	0.0206286
C6_04110W	orf19.1210	#N/A	#N/A	#N/A	#N/A	#N/A	#N/A	-0.485091	0.000465986	#N/A	#N/A	-0.709799	1.23427e-06
C6_04100W	orf19.1212	-0.147719	0.0908217	0.230502	0.296304	#N/A	#N/A	#N/A	#N/A	#N/A	#N/A	#N/A	#N/A
C6_04080W	orf19.1214	#N/A	#N/A	#N/A	#N/A	#N/A	#N/A	#N/A	#N/A	#N/A	#N/A	#N/A	#N/A
C6_04070C	orf19.1215	#N/A	#N/A	#N/A	#N/A	#N/A	#N/A	#N/A	#N/A	0.666287	0.0610171	0.771739	0.0145324
C6_04060W	orf19.1217	0.184296	0.046961	#N/A	#N/A	#N/A	#N/A	#N/A	#N/A	0.220702	0.0138013	#N/A	#N/A
C6_04050W	orf19.1219	#N/A	#N/A	#N/A	#N/A	#N/A	#N/A	#N/A	#N/A	#N/A	#N/A	#N/A	#N/A
C1_07690C	orf19.1229	#N/A	#N/A	#N/A	#N/A	#N/A	#N/A	#N/A	#N/A	#N/A	#N/A	#N/A	#N/A
C4_05580C	orf19.1239	#N/A	#N/A	#N/A	#N/A	1.96169	0.00028452	6.90753	2.8527e-18	#N/A	#N/A	8.52191	1.64044e-31
C4_05590W	orf19.1240	#N/A	#N/A	#N/A	#N/A	#N/A	#N/A	-0.539019	0.000185629	#N/A	#N/A	-0.526687	5.33825e-05
C4_05610C	orf19.1246	#N/A	#N/A	#N/A	#N/A	#N/A	#N/A	-0.399003	0.000142581	#N/A	#N/A	-0.715176	1.71809e-10
C4_05620C	orf19.1247	#N/A	#N/A	#N/A	#N/A	#N/A	#N/A	#N/A	#N/A	#N/A	#N/A	#N/A	#N/A
C4_05630W	orf19.1248	#N/A	#N/A	#N/A	#N/A	#N/A	#N/A	#N/A	#N/A	#N/A	#N/A	#N/A	#N/A
C4_05640C	orf19.1249	0.212219	0.0597813	#N/A	#N/A	#N/A	#N/A	-0.85526	2.78099e-14	#N/A	#N/A	-0.763806	7.84972e-12
C4_05650W	orf19.1250	#N/A	#N/A	#N/A	#N/A	#N/A	#N/A	0.37258	0.00100877	0.196559	0.0460506	0.502146	0.000363301
C4_05720W	orf19.1257	#N/A	#N/A	#N/A	#N/A	#N/A	#N/A	#N/A	#N/A	#N/A	#N/A	#N/A	#N/A
C4_05730W	orf19.1258	#N/A	#N/A	#N/A	#N/A	#N/A	#N/A	#N/A	#N/A	#N/A	#N/A	1.18248	0.0475236
C4_05740C	orf19.1259	0.155034	0.0808965	#N/A	#N/A	#N/A	#N/A	-0.280661	0.0105134	#N/A	#N/A	-0.393994	0.002886
C4_05790W	orf19.1265	#N/A	#N/A	#N/A	#N/A	#N/A	#N/A	-0.796597	1.6009e-06	0.215229	0.0493909	-0.880328	2.01725e-10
C4_05800C	orf19.1266	#N/A	#N/A	#N/A	#N/A	#N/A	#N/A	-0.771159	1.23365e-05	#N/A	#N/A	-0.942132	2.92906e-08
C4_05810W	orf19.1267	0.24379	0.00340012	#N/A	#N/A	#N/A	#N/A	-0.647376	3.87196e-09	0.389485	1.99313e-06	-0.653805	9.04633e-10
C4_05820W	orf19.1267.1	0.457309	3.08221e-05	#N/A	#N/A	#N/A	#N/A	-0.466781	0.00265184	0.2651	0.0439092	-0.424993	0.00434886
C4_05830W	orf19.1268	#N/A	#N/A	#N/A	#N/A	#N/A	#N/A	#N/A	#N/A	#N/A	#N/A	#N/A	#N/A
C4_05850C	orf19.1272	#N/A	#N/A	-0.506292	0.367677	#N/A	#N/A	#N/A	#N/A	#N/A	#N/A	#N/A	#N/A
C4_05860W	orf19.1273	#N/A	#N/A	#N/A	#N/A	#N/A	#N/A	#N/A	#N/A	#N/A	#N/A	#N/A	#N/A
C4_05870C	orf19.1274	#N/A	#N/A	#N/A	#N/A	#N/A	#N/A	#N/A	#N/A	#N/A	#N/A	#N/A	#N/A
C4_05890W	orf19.1276	0.684371	0.0129492	#N/A	#N/A	0.475986	0.312081	#N/A	#N/A	#N/A	#N/A	-0.880435	0.00233061
C4_05900C	orf19.1277	#N/A	#N/A	0.530051	0.0228858	#N/A	#N/A	1.51592	6.03246e-18	-0.874848	1.08839e-12	1.05832	3.02683e-10
C5_04080C	orf19.1281	#N/A	#N/A	#N/A	#N/A	#N/A	#N/A	-0.444069	0.00426008	#N/A	#N/A	-0.471104	0.00159807
C5_04050W	orf19.1285	#N/A	#N/A	#N/A	#N/A	#N/A	#N/A	-0.977575	1.10938e-14	#N/A	#N/A	-1.27566	8.93259e-25
C5_04040C	orf19.1286	#N/A	#N/A	#N/A	#N/A	#N/A	#N/A	#N/A	#N/A	#N/A	#N/A	#N/A	#N/A
C5_04030W	orf19.1287	0.80509	1.24394e-15	#N/A	#N/A	0.229302	0.243944	#N/A	#N/A	0.772672	1.44284e-11	#N/A	#N/A
C2_06650C	orf19.1296	#N/A	#N/A	#N/A	#N/A	#N/A	#N/A	#N/A	#N/A	0.208788	0.133628	#N/A	#N/A
C4_03810W	orf19.1297	#N/A	#N/A	#N/A	#N/A	#N/A	#N/A	#N/A	#N/A	#N/A	#N/A	#N/A	#N/A
C4_03780C	orf19.1300	0.253361	0.0665211	-0.348046	0.310326	#N/A	#N/A	#N/A	#N/A	#N/A	#N/A	#N/A	#N/A
C4_03770W	orf19.1301	#N/A	#N/A	-0.414976	0.0297684	#N/A	#N/A	-0.444323	0.000129298	#N/A	#N/A	-0.859742	1.92376e-13
C4_03760W	orf19.1302	#N/A	#N/A	#N/A	#N/A	#N/A	#N/A	#N/A	#N/A	#N/A	#N/A	#N/A	#N/A
C4_03750C	orf19.1303	#N/A	#N/A	#N/A	#N/A	#N/A	#N/A	#N/A	#N/A	#N/A	#N/A	#N/A	#N/A
C4_03740W	orf19.1304	0.245053	0.0825983	#N/A	#N/A	#N/A	#N/A	0.337705	0.0288044	#N/A	#N/A	0.436079	0.0274269
C4_03730C	orf19.1305	0.396072	0.00110497	#N/A	#N/A	#N/A	#N/A	0.380143	0.00595766	0.330639	0.00592578	0.62213	6.93261e-08
C4_03720C	orf19.1306	#N/A	#N/A	-0.532642	0.32137	#N/A	#N/A	#N/A	#N/A	#N/A	#N/A	#N/A	#N/A
C4_03710C	orf19.1307	#N/A	#N/A	#N/A	#N/A	#N/A	#N/A	-1.00898	0.0739532	#N/A	#N/A	-0.821007	0.0621204
C4_03700W	orf19.1308	#N/A	#N/A	#N/A	#N/A	#N/A	#N/A	-0.534759	0.00598197	#N/A	#N/A	-0.713585	1.33141e-05
C4_03690C	orf19.1309	#N/A	#N/A	#N/A	#N/A	#N/A	#N/A	0.368307	0.0873916	#N/A	#N/A	#N/A	#N/A
C6_01200W	orf19.131	#N/A	#N/A	#N/A	#N/A	#N/A	#N/A	#N/A	#N/A	#N/A	#N/A	#N/A	#N/A
C6_01210W	orf19.131.2	#N/A	#N/A	#N/A	#N/A	#N/A	#N/A	0.570936	0.0950264	#N/A	#N/A	0.645934	0.0269873
C4_03680C	orf19.1310	#N/A	#N/A	#N/A	#N/A	#N/A	#N/A	#N/A	#N/A	#N/A	#N/A	#N/A	#N/A
C4_03600C	orf19.1314	#N/A	#N/A	#N/A	#N/A	#N/A	#N/A	-0.256821	0.0488225	#N/A	#N/A	-0.310169	0.0763722
C4_03580W	orf19.1318	0.321724	0.0102934	#N/A	#N/A	0.35961	0.0193116	-0.300288	0.0583965	0.527119	9.82919e-06	-0.362152	0.00506232
C6_01220C	orf19.132	0.296075	0.00974015	#N/A	#N/A	#N/A	#N/A	#N/A	#N/A	0.244474	0.0454464	#N/A	#N/A
C4_03560W	orf19.1323	#N/A	#N/A	#N/A	#N/A	#N/A	#N/A	#N/A	#N/A	0.268454	0.0384587	-0.405537	0.00137691
C4_03530W	orf19.1326	-1.07833	0.0557699	-1.32477	0.0644267	#N/A	#N/A	#N/A	#N/A	#N/A	#N/A	-1.08524	0.0428468
C6_01250W	orf19.133	#N/A	#N/A	#N/A	#N/A	#N/A	#N/A	#N/A	#N/A	#N/A	#N/A	#N/A	#N/A
C7_03460W	orf19.1330	-2.13979	1	#N/A	#N/A	#N/A	#N/A	#N/A	#N/A	#N/A	#N/A	#N/A	#N/A
C7_03410C	orf19.1334	#N/A	#N/A	0.434184	0.0610776	0.82237	2.18848e-16	0.88622	4.45365e-09	0.563013	9.67476e-07	0.348107	0.036208
C7_03400C	orf19.1335	#N/A	#N/A	#N/A	#N/A	#N/A	#N/A	0.399023	0.012078	0.267981	0.00438359	0.505228	0.000138861
C7_03380W	orf19.1336.2	#N/A	#N/A	#N/A	#N/A	#N/A	#N/A	#N/A	#N/A	#N/A	#N/A	#N/A	#N/A
C7_03370C	orf19.1338	#N/A	#N/A	#N/A	#N/A	#N/A	#N/A	-0.418533	0.00300749	#N/A	#N/A	-0.705177	4.46853e-07
C6_01260W	orf19.134	#N/A	#N/A	#N/A	#N/A	#N/A	#N/A	#N/A	#N/A	#N/A	#N/A	#N/A	#N/A
C7_03350C	orf19.1340	0.594553	3.15188e-05	#N/A	#N/A	0.448077	0.0082071	-1.42081	1.22259e-16	0.457941	0.00256129	-1.53404	1.85272e-25
C7_03310W	orf19.1344	-1.20401	0.0450477	#N/A	#N/A	#N/A	#N/A	1.76892	0.0060409	-1.22948	0.0426398	2.12385	0.000265638
C2_08350C	orf19.1348	#N/A	#N/A	#N/A	#N/A	#N/A	#N/A	#N/A	#N/A	#N/A	#N/A	#N/A	#N/A
C2_08340C	orf19.1349	-1.79489	0.00366964	-2.31105	1.72843e-09	#N/A	#N/A	#N/A	#N/A	-1.15606	0.0630117	-1.62591	0.00714244
C2_08330W	orf19.1350	-2.22196	2.039e-44	-3.30113	5.05647e-06	0.418818	0.0053501	-1.39716	3.8373e-11	-1.92009	2.6776e-38	-3.55452	1.53003e-60
C2_08320C	orf19.1351	#N/A	#N/A	#N/A	#N/A	#N/A	#N/A	#N/A	#N/A	#N/A	#N/A	#N/A	#N/A
C2_08300C	orf19.1353	-1.78702	0.0120596	#N/A	#N/A	#N/A	#N/A	2.85329	0.065026	-1.57231	0.152127	2.8119	0.0432517
C2_09970C	orf19.1355	#N/A	#N/A	#N/A	#N/A	#N/A	#N/A	#N/A	#N/A	-0.152422	0.13871	-0.229211	0.0482145
C2_09960W	orf19.1356	#N/A	#N/A	#N/A	#N/A	#N/A	#N/A	#N/A	#N/A	#N/A	#N/A	#N/A	#N/A
C2_09930W	orf19.1359	#N/A	#N/A	#N/A	#N/A	#N/A	#N/A	#N/A	#N/A	0.555799	0.141103	#N/A	#N/A
C2_09920W	orf19.1360	#N/A	#N/A	#N/A	#N/A	#N/A	#N/A	#N/A	#N/A	#N/A	#N/A	#N/A	#N/A
C2_09910C	orf19.1360.1	#N/A	#N/A	#N/A	#N/A	#N/A	#N/A	#N/A	#N/A	#N/A	#N/A	#N/A	#N/A
C2_09880C	orf19.1363	#N/A	#N/A	-1.12381	0.160934	1.10633	6.6505e-11	2.51459	3.95499e-16	#N/A	#N/A	3.3111	1.45241e-05
C2_09870W	orf19.1364	#N/A	#N/A	#N/A	#N/A	#N/A	#N/A	#N/A	#N/A	#N/A	#N/A	-0.402954	0.0570288
C2_09860C	orf19.1365	-1.10007	0.00871707	-0.788985	0.234747	#N/A	#N/A	#N/A	#N/A	-0.978433	0.0347148	#N/A	#N/A
C2_09850C	orf19.1366	#N/A	#N/A	#N/A	#N/A	#N/A	#N/A	#N/A	#N/A	#N/A	#N/A	#N/A	#N/A
C2_09830C	orf19.1367.1	#N/A	#N/A	#N/A	#N/A	#N/A	#N/A	2.02975	0.0134887	#N/A	#N/A	2.85218	1.17376e-05
C2_09820W	orf19.1368	-2.48638	1.6077e-53	-2.08904	6.78166e-14	-0.660813	0.110854	-0.527525	0.0883794	-3.72484	3.25036e-86	-2.85062	2.05742e-41
C2_09810C	orf19.1369	-0.472874	9.31461e-05	#N/A	#N/A	#N/A	#N/A	-0.377629	0.0393073	-0.522189	2.71312e-05	-0.850471	1.6293e-06
C6_01300W	orf19.137	#N/A	#N/A	#N/A	#N/A	#N/A	#N/A	-0.796024	2.86305e-08	#N/A	#N/A	-0.886204	2.19021e-09
C2_09800C	orf19.1370	-2.50283	1	#N/A	#N/A	1.38562	0.0315128	2.01909	0.0415033	-3.06625	1	#N/A	#N/A
C2_09790W	orf19.1371	#N/A	#N/A	#N/A	#N/A	#N/A	#N/A	#N/A	#N/A	#N/A	#N/A	#N/A	#N/A
C2_09780C	orf19.1372	#N/A	#N/A	#N/A	#N/A	#N/A	#N/A	-0.314977	0.000753138	#N/A	#N/A	-0.510718	1.37478e-07
C2_09760W	orf19.1374	#N/A	#N/A	0.419638	0.121599	#N/A	#N/A	#N/A	#N/A	#N/A	#N/A	#N/A	#N/A
C2_09710C	orf19.1381	-0.472569	1.30939e-06	0.266073	0.257198	#N/A	#N/A	-0.597321	2.93122e-05	-0.44944	9.52147e-05	-0.643306	0.000138861
C2_09690C	orf19.1383	#N/A	#N/A	#N/A	#N/A	#N/A	#N/A	#N/A	#N/A	#N/A	#N/A	-0.500217	3.402e-05
C2_09680W	orf19.1386	#N/A	#N/A	#N/A	#N/A	#N/A	#N/A	#N/A	#N/A	#N/A	#N/A	#N/A	#N/A
C2_09670C	orf19.1387	-0.256836	0.00379818	#N/A	#N/A	#N/A	#N/A	#N/A	#N/A	-0.201802	0.0374142	-0.359003	0.0161173
C2_09660W	orf19.1388	0.240493	0.0394417	#N/A	#N/A	#N/A	#N/A	0.641719	2.07409e-05	0.243763	0.0329417	0.785316	8.69531e-06
C2_09650W	orf19.1389	-0.149982	0.0197929	#N/A	#N/A	#N/A	#N/A	-0.758692	4.73415e-08	-0.239194	0.000175517	-0.843356	1.27869e-09
C2_09630C	orf19.1391	#N/A	#N/A	#N/A	#N/A	#N/A	#N/A	#N/A	#N/A	#N/A	#N/A	#N/A	#N/A
C2_09620W	orf19.1392	-0.248093	0.0525596	-0.230804	0.319341	-0.42573	0.000676863	-1.85134	8.90754e-43	-0.542444	9.47578e-05	-1.96008	3.11215e-19
C2_09610W	orf19.1393	#N/A	#N/A	#N/A	#N/A	#N/A	#N/A	-0.306379	0.0405445	#N/A	#N/A	-0.475507	0.00531874
C2_09600C	orf19.1394	#N/A	#N/A	#N/A	#N/A	#N/A	#N/A	#N/A	#N/A	#N/A	#N/A	#N/A	#N/A
C2_09590C	orf19.1395	-0.72447	2.95664e-06	#N/A	#N/A	#N/A	#N/A	-1.32916	9.1927e-09	-0.685493	1.20676e-05	-1.7473	1.37421e-13
C2_09570C	orf19.1397	0.804976	1.38589e-08	#N/A	#N/A	#N/A	#N/A	-0.522056	0.0126541	0.690499	4.461e-06	#N/A	#N/A
C2_09560C	orf19.1400	#N/A	#N/A	#N/A	#N/A	#N/A	#N/A	-0.427257	0.000114304	#N/A	#N/A	-0.724863	2.09928e-08
C2_09510C	orf19.1403	0.209796	0.0554022	#N/A	#N/A	#N/A	#N/A	#N/A	#N/A	0.228567	0.0330231	0.304945	0.0614814
C2_09500W	orf19.1404	#N/A	#N/A	#N/A	#N/A	#N/A	#N/A	0.506158	0.00265184	#N/A	#N/A	0.631115	0.000287758
C2_09480W	orf19.1406	-0.351199	0.155391	#N/A	#N/A	#N/A	#N/A	#N/A	#N/A	#N/A	#N/A	#N/A	#N/A
C4_04390W	orf19.1409.1	#N/A	#N/A	#N/A	#N/A	#N/A	#N/A	#N/A	#N/A	#N/A	#N/A	#N/A	#N/A
C4_04380C	orf19.1409.2	-0.691864	1.93717e-27	#N/A	#N/A	#N/A	#N/A	-0.865954	5.16887e-09	-0.992699	4.43688e-30	-2.1425	1.28628e-34
C4_04400C	orf19.1409.3	#N/A	#N/A	#N/A	#N/A	#N/A	#N/A	#N/A	#N/A	#N/A	#N/A	3.72842	0.00310668
C4_04360W	orf19.1411	#N/A	#N/A	#N/A	#N/A	#N/A	#N/A	#N/A	#N/A	#N/A	#N/A	#N/A	#N/A
C4_04350W	orf19.1412	#N/A	#N/A	#N/A	#N/A	#N/A	#N/A	0.943131	0.0667167	#N/A	#N/A	#N/A	#N/A
C4_04330C	orf19.1414	#N/A	#N/A	#N/A	#N/A	0.893179	0.312831	#N/A	#N/A	#N/A	#N/A	#N/A	#N/A
C4_04300C	orf19.1417	#N/A	#N/A	#N/A	#N/A	#N/A	#N/A	#N/A	#N/A	#N/A	#N/A	1.966	0.0639003
C4_04280C	orf19.1420	#N/A	#N/A	-0.388321	0.182027	#N/A	#N/A	-1.20652	4.60066e-09	#N/A	#N/A	-1.58071	1.88618e-15
C4_04270W	orf19.1421	#N/A	#N/A	#N/A	#N/A	#N/A	#N/A	#N/A	#N/A	#N/A	#N/A	#N/A	#N/A
C4_04250W	orf19.1424	#N/A	#N/A	#N/A	#N/A	#N/A	#N/A	-0.875542	1.37432e-08	-0.491732	9.12668e-05	-1.10156	8.55267e-13
C4_04240C	orf19.1426	#N/A	#N/A	#N/A	#N/A	#N/A	#N/A	#N/A	#N/A	0.244728	0.00995148	#N/A	#N/A
C4_04230W	orf19.1427	#N/A	#N/A	#N/A	#N/A	#N/A	#N/A	#N/A	#N/A	#N/A	#N/A	#N/A	#N/A
C4_04190C	orf19.1430	#N/A	#N/A	#N/A	#N/A	#N/A	#N/A	#N/A	#N/A	#N/A	#N/A	#N/A	#N/A
C2_08390W	orf19.1433	-1.2965	1.88032e-28	#N/A	#N/A	#N/A	#N/A	1.17583	1.63565e-10	-1.03957	4.34863e-16	0.729807	1.36037e-06
C2_08400C	orf19.1433.1	-2.24734	1	#N/A	#N/A	#N/A	#N/A	#N/A	#N/A	#N/A	#N/A	#N/A	#N/A
C2_08410C	orf19.1433.2	#N/A	#N/A	#N/A	#N/A	#N/A	#N/A	#N/A	#N/A	#N/A	#N/A	#N/A	#N/A
C2_08380C	orf19.1434	#N/A	#N/A	0.26645	0.245413	#N/A	#N/A	#N/A	#N/A	#N/A	#N/A	#N/A	#N/A
C4_03340C	orf19.1438	#N/A	#N/A	1.73059	0.129986	#N/A	#N/A	#N/A	#N/A	#N/A	#N/A	#N/A	#N/A
C4_03320W	orf19.1440	0.327062	0.00161998	#N/A	#N/A	#N/A	#N/A	-0.259416	0.0578065	#N/A	#N/A	-0.330739	0.0231984
C4_03310C	orf19.1440.1	#N/A	#N/A	3.35277	0.231372	2.80931	1	5.6634	2.20555e-07	#N/A	#N/A	4.41544	0.000676858
C4_03300C	orf19.1440.2	#N/A	#N/A	1.38111	5.45615e-13	#N/A	#N/A	#N/A	#N/A	-0.955249	3.45927e-05	#N/A	#N/A
C2_01370C	orf19.1441	#N/A	#N/A	#N/A	#N/A	#N/A	#N/A	0.897794	1.24044e-06	#N/A	#N/A	0.776931	3.29515e-05
C2_01390W	orf19.1444	#N/A	#N/A	#N/A	#N/A	#N/A	#N/A	-0.624559	0.000373814	#N/A	#N/A	-0.504588	0.000319055
C2_01420C	orf19.1447	#N/A	#N/A	#N/A	#N/A	#N/A	#N/A	#N/A	#N/A	#N/A	#N/A	#N/A	#N/A
C2_01440C	orf19.1448.1	#N/A	#N/A	#N/A	#N/A	#N/A	#N/A	#N/A	#N/A	#N/A	#N/A	#N/A	#N/A
C2_01450C	orf19.1449	#N/A	#N/A	#N/A	#N/A	#N/A	#N/A	#N/A	#N/A	#N/A	#N/A	#N/A	#N/A
C2_01460C	orf19.1450	#N/A	#N/A	#N/A	#N/A	#N/A	#N/A	#N/A	#N/A	#N/A	#N/A	#N/A	#N/A
C2_01500W	orf19.1456	#N/A	#N/A	#N/A	#N/A	#N/A	#N/A	#N/A	#N/A	#N/A	#N/A	#N/A	#N/A
C2_01490C	orf19.1457	#N/A	#N/A	#N/A	#N/A	#N/A	#N/A	#N/A	#N/A	#N/A	#N/A	#N/A	#N/A
C2_01510C	orf19.1458	#N/A	#N/A	#N/A	#N/A	#N/A	#N/A	#N/A	#N/A	#N/A	#N/A	#N/A	#N/A
C2_01530C	orf19.1460	#N/A	#N/A	#N/A	#N/A	#N/A	#N/A	0.819285	0.0204934	#N/A	#N/A	#N/A	#N/A
C2_01540W	orf19.1461	#N/A	#N/A	#N/A	#N/A	#N/A	#N/A	#N/A	#N/A	#N/A	#N/A	#N/A	#N/A
C2_01570W	orf19.1465	-0.505319	0.0908217	#N/A	#N/A	#N/A	#N/A	#N/A	#N/A	#N/A	#N/A	-0.751694	0.0151622
C2_01630W	orf19.1473	#N/A	#N/A	#N/A	#N/A	#N/A	#N/A	#N/A	#N/A	#N/A	#N/A	#N/A	#N/A
C2_01650W	orf19.1476	#N/A	#N/A	#N/A	#N/A	#N/A	#N/A	#N/A	#N/A	#N/A	#N/A	#N/A	#N/A
C2_01660C	orf19.1477	-0.671566	0.0015623	#N/A	#N/A	#N/A	#N/A	#N/A	#N/A	-0.510683	0.0211564	#N/A	#N/A
C2_01680C	orf19.1479	#N/A	#N/A	#N/A	#N/A	#N/A	#N/A	#N/A	#N/A	#N/A	#N/A	#N/A	#N/A
C2_01690W	orf19.1480	0.219955	0.00764801	#N/A	#N/A	#N/A	#N/A	0.443388	1.86003e-05	#N/A	#N/A	0.382353	3.05647e-05
C2_01720C	orf19.1483	#N/A	#N/A	#N/A	#N/A	#N/A	#N/A	#N/A	#N/A	#N/A	#N/A	#N/A	#N/A
C2_01730W	orf19.1484	#N/A	#N/A	#N/A	#N/A	0.335587	0.2929	#N/A	#N/A	#N/A	#N/A	#N/A	#N/A
C2_01740C	orf19.1485	0.364277	6.01324e-05	#N/A	#N/A	#N/A	#N/A	#N/A	#N/A	0.289076	0.00432707	#N/A	#N/A
C2_01750C	orf19.1486	-0.615402	1.93214e-07	-0.656938	0.0840858	#N/A	#N/A	#N/A	#N/A	-0.440621	0.00032339	-0.418076	0.0320465
C2_01760C	orf19.1488	#N/A	#N/A	#N/A	#N/A	#N/A	#N/A	#N/A	#N/A	#N/A	#N/A	#N/A	#N/A
C2_04670W	orf19.149	#N/A	#N/A	#N/A	#N/A	#N/A	#N/A	#N/A	#N/A	#N/A	#N/A	0.679286	0.00501717
C2_01800W	orf19.1490.1	#N/A	#N/A	#N/A	#N/A	#N/A	#N/A	#N/A	#N/A	#N/A	#N/A	#N/A	#N/A
C2_01810W	orf19.1490.2	#N/A	#N/A	#N/A	#N/A	#N/A	#N/A	#N/A	#N/A	#N/A	#N/A	#N/A	#N/A
C2_01820C	orf19.1491	#N/A	#N/A	#N/A	#N/A	#N/A	#N/A	#N/A	#N/A	#N/A	#N/A	#N/A	#N/A
C2_01860C	orf19.1495	0.392814	0.00197802	#N/A	#N/A	#N/A	#N/A	#N/A	#N/A	#N/A	#N/A	#N/A	#N/A
C2_01870C	orf19.1496	#N/A	#N/A	#N/A	#N/A	#N/A	#N/A	-0.565383	0.000609182	#N/A	#N/A	-0.786744	1.13493e-08
C2_01900C	orf19.1500	#N/A	#N/A	#N/A	#N/A	#N/A	#N/A	#N/A	#N/A	#N/A	#N/A	#N/A	#N/A
C2_01910W	orf19.1502	#N/A	#N/A	#N/A	#N/A	#N/A	#N/A	-0.612978	0.00426814	#N/A	#N/A	#N/A	#N/A
C2_01920C	orf19.1504	-0.512484	2.52229e-07	#N/A	#N/A	#N/A	#N/A	-0.702808	2.07127e-05	-0.546067	1.37579e-07	-0.837636	1.48224e-07
C2_01930C	orf19.1505	0.281218	0.00281852	#N/A	#N/A	0.221863	0.0771874	-0.209589	0.0582698	#N/A	#N/A	-0.343597	0.00207095
C2_01940C	orf19.1506	#N/A	#N/A	#N/A	#N/A	#N/A	#N/A	#N/A	#N/A	#N/A	#N/A	#N/A	#N/A
C2_01960C	orf19.1508	#N/A	#N/A	#N/A	#N/A	#N/A	#N/A	#N/A	#N/A	#N/A	#N/A	#N/A	#N/A
C2_02000W	orf19.1514	0.17511	0.0179256	#N/A	#N/A	#N/A	#N/A	-0.356775	0.00579472	0.133158	0.105746	-0.452514	0.000248268
C2_02020W	orf19.1516	-0.222802	0.00626696	#N/A	#N/A	#N/A	#N/A	-0.398027	5.3274e-05	#N/A	#N/A	-0.551848	3.40007e-08
C2_02040W	orf19.1519	#N/A	#N/A	#N/A	#N/A	#N/A	#N/A	-0.282335	0.0213415	#N/A	#N/A	-0.394806	0.00010454
C2_02050C	orf19.1522	#N/A	#N/A	#N/A	#N/A	#N/A	#N/A	#N/A	#N/A	#N/A	#N/A	-0.648997	0.00650623
C2_02090W	orf19.1525	#N/A	#N/A	#N/A	#N/A	#N/A	#N/A	-0.425917	0.0223688	#N/A	#N/A	-0.393693	0.0203836
C2_02110C	orf19.1527	#N/A	#N/A	#N/A	#N/A	#N/A	#N/A	-0.681229	2.13896e-05	#N/A	#N/A	-0.778804	1.3949e-06
C2_02120W	orf19.1528	#N/A	#N/A	#N/A	#N/A	#N/A	#N/A	0.257991	0.0869751	#N/A	#N/A	0.31857	0.0284531
C2_02130C	orf19.1529	#N/A	#N/A	#N/A	#N/A	#N/A	#N/A	#N/A	#N/A	#N/A	#N/A	#N/A	#N/A
C2_02140C	orf19.1530	#N/A	#N/A	#N/A	#N/A	#N/A	#N/A	#N/A	#N/A	#N/A	#N/A	#N/A	#N/A
C2_02150C	orf19.1531	0.34731	0.00178575	#N/A	#N/A	0.214879	0.270231	#N/A	#N/A	0.330399	0.00347592	#N/A	#N/A
C2_02170W	orf19.1533	0.308274	0.00462176	#N/A	#N/A	#N/A	#N/A	0.217383	0.0783824	0.177984	0.121113	#N/A	#N/A
C2_02180W	orf19.1534	-0.249723	0.0712878	#N/A	#N/A	#N/A	#N/A	-3.78079	8.13847e-174	-0.376637	0.00412574	-4.14931	1.19447e-286
C2_02190C	orf19.1535	#N/A	#N/A	#N/A	#N/A	#N/A	#N/A	#N/A	#N/A	#N/A	#N/A	#N/A	#N/A
C2_02200W	orf19.1536	#N/A	#N/A	#N/A	#N/A	#N/A	#N/A	#N/A	#N/A	#N/A	#N/A	#N/A	#N/A
C2_02220C	orf19.1539	#N/A	#N/A	1.0815	0.214376	1.60245	9.06279e-09	1.72136	5.10898e-05	0.836666	0.0228296	#N/A	#N/A
C2_04700C	orf19.154	#N/A	#N/A	#N/A	#N/A	#N/A	#N/A	0.587639	0.000636273	#N/A	#N/A	0.726264	9.37647e-06
C2_02230C	orf19.1541	#N/A	#N/A	#N/A	#N/A	1.67945	2.18843e-13	3.73995	1.0578e-12	#N/A	#N/A	5.64933	1.70684e-33
C2_02260W	orf19.1544	#N/A	#N/A	#N/A	#N/A	#N/A	#N/A	#N/A	#N/A	#N/A	#N/A	#N/A	#N/A
C2_02270C	orf19.1545	#N/A	#N/A	#N/A	#N/A	#N/A	#N/A	#N/A	#N/A	#N/A	#N/A	#N/A	#N/A
C2_02280W	orf19.1546	#N/A	#N/A	#N/A	#N/A	#N/A	#N/A	#N/A	#N/A	#N/A	#N/A	#N/A	#N/A
C2_02290C	orf19.1547	0.347157	0.104728	#N/A	#N/A	#N/A	#N/A	#N/A	#N/A	#N/A	#N/A	#N/A	#N/A
C2_02300W	orf19.1548	#N/A	#N/A	#N/A	#N/A	#N/A	#N/A	#N/A	#N/A	#N/A	#N/A	#N/A	#N/A
C2_02310W	orf19.1549	0.386266	3.55214e-05	#N/A	#N/A	#N/A	#N/A	0.760595	1.69478e-08	#N/A	#N/A	0.84905	1.20003e-09
C2_02330W	orf19.1551	#N/A	#N/A	#N/A	#N/A	#N/A	#N/A	#N/A	#N/A	#N/A	#N/A	#N/A	#N/A
C2_02360C	orf19.1557	#N/A	#N/A	#N/A	#N/A	-0.292272	0.341999	-0.412239	0.0593989	#N/A	#N/A	#N/A	#N/A
C2_02390W	orf19.1562	-0.523268	2.03885e-07	0.477204	0.322396	#N/A	#N/A	0.693863	6.77456e-05	-1.08088	1.99569e-27	-0.401036	0.0552277
C2_02410W	orf19.1564	#N/A	#N/A	#N/A	#N/A	#N/A	#N/A	-0.920131	1.68708e-12	#N/A	#N/A	-1.05193	6.85446e-18
C2_02420C	orf19.1565	#N/A	#N/A	#N/A	#N/A	#N/A	#N/A	1.06238	8.63248e-18	#N/A	#N/A	1.14307	8.23629e-21
C2_02440W	orf19.1567	#N/A	#N/A	#N/A	#N/A	#N/A	#N/A	-0.505623	0.00517733	#N/A	#N/A	-0.372223	0.0307081
C2_02490C	orf19.1573	#N/A	#N/A	#N/A	#N/A	#N/A	#N/A	#N/A	#N/A	#N/A	#N/A	#N/A	#N/A
C2_02500W	orf19.1574	#N/A	#N/A	#N/A	#N/A	#N/A	#N/A	-0.961025	1.66026e-12	#N/A	#N/A	-0.738563	1.10031e-06
C2_02520W	orf19.1576	#N/A	#N/A	#N/A	#N/A	#N/A	#N/A	#N/A	#N/A	#N/A	#N/A	-0.445518	0.00616512
C2_02530W	orf19.1577	#N/A	#N/A	#N/A	#N/A	#N/A	#N/A	#N/A	#N/A	#N/A	#N/A	#N/A	#N/A
C2_02540W	orf19.1578	0.458353	6.83244e-09	#N/A	#N/A	#N/A	#N/A	0.733162	0.000206426	0.540793	7.92907e-12	0.827705	3.05463e-06
C3_01150C	orf19.158	0.408359	0.000285466	#N/A	#N/A	0.203397	0.3544	0.363129	0.0020325	0.392622	0.00376808	0.281834	0.0198282
C2_02550C	orf19.1580	-0.419968	0.0322813	#N/A	#N/A	#N/A	#N/A	-0.836164	0.00220151	-0.389069	0.0531338	-1.1109	2.67921e-05
C2_02560W	orf19.1581	#N/A	#N/A	#N/A	#N/A	#N/A	#N/A	#N/A	#N/A	#N/A	#N/A	#N/A	#N/A
C2_02570W	orf19.1582	#N/A	#N/A	#N/A	#N/A	#N/A	#N/A	-0.88542	0.000211679	-0.478304	0.0872457	-1.01166	3.318e-05
C2_02580W	orf19.1584	0.548793	0.00607413	#N/A	#N/A	0.495603	0.0508609	#N/A	#N/A	#N/A	#N/A	#N/A	#N/A
C2_02620W	orf19.1588	#N/A	#N/A	0.284567	0.293076	#N/A	#N/A	-0.937063	8.17232e-11	#N/A	#N/A	-1.11585	7.46976e-08
C2_02630W	orf19.1589	#N/A	#N/A	#N/A	#N/A	#N/A	#N/A	#N/A	#N/A	#N/A	#N/A	1.70416	0.071748
C2_02640C	orf19.1589.1	#N/A	#N/A	#N/A	#N/A	#N/A	#N/A	#N/A	#N/A	#N/A	#N/A	#N/A	#N/A
C2_04320W	orf19.1590	#N/A	#N/A	#N/A	#N/A	#N/A	#N/A	#N/A	#N/A	#N/A	#N/A	1.2827	0.065634
C2_04300C	orf19.1592	-0.242117	0.0623606	#N/A	#N/A	#N/A	#N/A	0.536884	6.87816e-05	-0.205247	0.0940727	0.392923	0.00191416
C4_03920W	orf19.1595	#N/A	#N/A	#N/A	#N/A	#N/A	#N/A	-0.502524	0.000175588	#N/A	#N/A	-0.719002	7.17334e-09
C2_09410W	orf19.1599	#N/A	#N/A	#N/A	#N/A	#N/A	#N/A	#N/A	#N/A	#N/A	#N/A	#N/A	#N/A
C2_09420W	orf19.1600	#N/A	#N/A	#N/A	#N/A	#N/A	#N/A	#N/A	#N/A	0.422881	0.000922525	#N/A	#N/A
C2_09460C	orf19.1604	#N/A	#N/A	#N/A	#N/A	#N/A	#N/A	#N/A	#N/A	-0.372257	0.0785965	#N/A	#N/A
C3_02390W	orf19.1606	#N/A	#N/A	0.416914	0.0460907	#N/A	#N/A	0.384977	0.0222442	#N/A	#N/A	0.450021	0.0102176
C3_02360C	orf19.1608	-0.801434	0.0574537	-0.533684	0.352221	#N/A	#N/A	-0.646734	0.0692055	-0.893541	0.0398181	-0.785793	0.0102941
C3_02350W	orf19.1609	0.264357	0.034736	#N/A	#N/A	#N/A	#N/A	0.674666	2.97153e-06	0.345399	0.00110427	0.791367	2.77963e-05
C3_02340W	orf19.1610	#N/A	#N/A	0.728891	0.00224614	#N/A	#N/A	#N/A	#N/A	#N/A	#N/A	#N/A	#N/A
C3_02330C	orf19.1611	#N/A	#N/A	#N/A	#N/A	#N/A	#N/A	#N/A	#N/A	#N/A	#N/A	-0.509099	0.00398956
C3_02290W	orf19.1617	#N/A	#N/A	#N/A	#N/A	#N/A	#N/A	#N/A	#N/A	#N/A	#N/A	#N/A	#N/A
C3_02270W	orf19.1618.1	#N/A	#N/A	#N/A	#N/A	#N/A	#N/A	-0.824699	1.68507e-06	#N/A	#N/A	-1.11428	9.80846e-11
C3_02260C	orf19.1619	#N/A	#N/A	#N/A	#N/A	0.190284	0.163324	#N/A	#N/A	#N/A	#N/A	#N/A	#N/A
C3_02250C	orf19.1620	#N/A	#N/A	-0.874033	0.00242036	0.551557	0.0835803	#N/A	#N/A	#N/A	#N/A	-1.67188	0.00010454
C3_02210C	orf19.1624	0.190879	0.117513	#N/A	#N/A	#N/A	#N/A	#N/A	#N/A	#N/A	#N/A	-0.289472	0.0429966
C3_02200W	orf19.1624.1	#N/A	#N/A	#N/A	#N/A	#N/A	#N/A	#N/A	#N/A	#N/A	#N/A	#N/A	#N/A
C3_02190C	orf19.1625	0.324124	2.93008e-05	#N/A	#N/A	#N/A	#N/A	0.471693	0.000227603	0.156514	0.146948	0.55846	3.28812e-08
C3_02180C	orf19.1626	0.173754	0.054759	#N/A	#N/A	#N/A	#N/A	0.506555	1.48523e-05	0.168033	0.0625691	0.528186	3.90441e-06
C3_02160C	orf19.1630	-0.244309	0.00597943	#N/A	#N/A	#N/A	#N/A	-0.211022	0.0456147	-0.203737	0.0209043	-0.442448	2.07361e-05
C3_02140C	orf19.1632	#N/A	#N/A	#N/A	#N/A	#N/A	#N/A	-1.36512	1.37852e-14	#N/A	#N/A	-1.77423	1.10721e-26
C3_02120W	orf19.1634	#N/A	#N/A	#N/A	#N/A	#N/A	#N/A	-0.733911	4.33216e-09	#N/A	#N/A	-0.723421	2.15645e-13
C3_02090C	orf19.1637	-0.436421	0.000528764	#N/A	#N/A	#N/A	#N/A	-0.309143	0.0346193	#N/A	#N/A	-0.634164	0.0022098
C3_02080W	orf19.1638	#N/A	#N/A	#N/A	#N/A	#N/A	#N/A	-0.950267	6.73575e-12	#N/A	#N/A	-1.19527	1.35308e-20
C3_02070C	orf19.1639	#N/A	#N/A	#N/A	#N/A	#N/A	#N/A	#N/A	#N/A	#N/A	#N/A	-1.24666	0.0137074
CR_02570C	orf19.164	0.485358	0.00941964	#N/A	#N/A	0.322841	0.355672	#N/A	#N/A	#N/A	#N/A	#N/A	#N/A
C3_02060W	orf19.1641	#N/A	#N/A	#N/A	#N/A	#N/A	#N/A	#N/A	#N/A	#N/A	#N/A	-1.09216	0.0676195
C3_02040C	orf19.1642	#N/A	#N/A	#N/A	#N/A	#N/A	#N/A	1.79042	0.0105377	#N/A	#N/A	1.40335	0.0259533
C3_02030W	orf19.1643	#N/A	#N/A	#N/A	#N/A	#N/A	#N/A	#N/A	#N/A	#N/A	#N/A	-0.265544	0.0428903
C3_02020W	orf19.1646	#N/A	#N/A	#N/A	#N/A	-0.148469	0.346987	0.638918	0.000119721	0.274053	0.00361479	0.838152	5.20584e-06
C3_02010C	orf19.1647	#N/A	#N/A	#N/A	#N/A	#N/A	#N/A	#N/A	#N/A	#N/A	#N/A	#N/A	#N/A
C3_01970C	orf19.1651	#N/A	#N/A	#N/A	#N/A	#N/A	#N/A	#N/A	#N/A	#N/A	#N/A	#N/A	#N/A
C3_01950C	orf19.1653	-0.431747	4.68336e-05	-0.611603	0.00084773	#N/A	#N/A	-0.813324	2.67737e-08	-0.376959	0.00100401	-1.26282	1.56103e-15
C3_01940C	orf19.1654	-0.213522	0.0215413	#N/A	#N/A	-0.190303	0.14199	-0.735165	3.23097e-08	-0.433268	2.36179e-06	-1.38939	5.0445e-26
C3_01910C	orf19.1655.3	-0.130853	0.140948	-0.382759	0.000849434	#N/A	#N/A	-0.454177	4.57543e-06	-0.210886	0.0119465	-1.01759	5.5003e-29
C3_01900C	orf19.1656	#N/A	#N/A	-0.545965	0.00296341	#N/A	#N/A	-0.70148	6.29481e-07	#N/A	#N/A	-1.01002	4.82476e-17
C3_01890C	orf19.1658	#N/A	#N/A	#N/A	#N/A	#N/A	#N/A	-0.485154	0.000508332	#N/A	#N/A	-0.538769	0.000416256
C3_01850W	orf19.1662	0.206606	0.0133131	#N/A	#N/A	-0.165888	0.230329	0.401397	0.00184451	0.212334	0.0123894	0.42491	0.00199395
C3_01820W	orf19.1664	-0.601601	7.06396e-08	#N/A	#N/A	#N/A	#N/A	-0.29009	0.0384415	-0.858362	7.64337e-14	-0.607182	1.93551e-05
C3_01800C	orf19.1666	#N/A	#N/A	#N/A	#N/A	#N/A	#N/A	#N/A	#N/A	#N/A	#N/A	-0.551597	0.00150068
C3_01790C	orf19.1667	#N/A	#N/A	#N/A	#N/A	#N/A	#N/A	#N/A	#N/A	#N/A	#N/A	#N/A	#N/A
C3_01780C	orf19.1667.1	#N/A	#N/A	-0.441771	0.33377	#N/A	#N/A	0.422212	0.0902158	#N/A	#N/A	0.5852	0.0266673
C3_01770C	orf19.1668	#N/A	#N/A	#N/A	#N/A	#N/A	#N/A	#N/A	#N/A	0.273266	0.0966571	#N/A	#N/A
C3_01740C	orf19.1671.1	#N/A	#N/A	#N/A	#N/A	#N/A	#N/A	#N/A	#N/A	#N/A	#N/A	#N/A	#N/A
C3_01720C	orf19.1672	#N/A	#N/A	#N/A	#N/A	#N/A	#N/A	-0.516567	1.53193e-08	#N/A	#N/A	-0.729107	2.9542e-17
C3_01690W	orf19.1675	#N/A	#N/A	#N/A	#N/A	#N/A	#N/A	-0.314921	0.022453	#N/A	#N/A	-0.46667	0.00462852
C3_01680C	orf19.1676	0.287356	0.117508	#N/A	#N/A	#N/A	#N/A	#N/A	#N/A	#N/A	#N/A	#N/A	#N/A
C3_01670W	orf19.1677	-0.202099	0.0201957	-0.257607	0.125865	#N/A	#N/A	#N/A	#N/A	-0.193384	0.0292486	#N/A	#N/A
C3_01660W	orf19.1678	-0.179836	0.147505	#N/A	#N/A	#N/A	#N/A	#N/A	#N/A	-0.23706	0.04051	#N/A	#N/A
C3_01640C	orf19.1679	#N/A	#N/A	#N/A	#N/A	#N/A	#N/A	#N/A	#N/A	#N/A	#N/A	#N/A	#N/A
CR_02550C	orf19.168	0.294553	0.0624454	#N/A	#N/A	#N/A	#N/A	0.340901	0.0269439	0.344883	0.0280008	1.38663	1.27891e-26
C3_01620W	orf19.1681	#N/A	#N/A	#N/A	#N/A	#N/A	#N/A	-0.743559	0.000110722	0.434242	0.036134	-0.759728	0.00246173
C3_01610W	orf19.1682	0.221077	0.0138811	0.21232	0.302427	#N/A	#N/A	0.781078	9.77903e-11	#N/A	#N/A	0.849105	1.28808e-19
C3_01590W	orf19.1684	#N/A	#N/A	#N/A	#N/A	#N/A	#N/A	-0.867875	3.61387e-06	-0.252268	0.0900099	-1.15186	1.32619e-09
C3_01570W	orf19.1686	-0.250268	0.0661364	#N/A	#N/A	#N/A	#N/A	#N/A	#N/A	-0.261617	0.0580515	-0.396989	0.0035257
C3_01560W	orf19.1687	0.288512	0.00137162	#N/A	#N/A	#N/A	#N/A	0.634196	9.18399e-06	0.47245	5.13548e-09	0.786357	5.76114e-06
C3_01540W	orf19.1691	-3.23575	4.54669e-31	#N/A	#N/A	#N/A	#N/A	10.1834	4.32426e-19	-2.50713	9.07786e-07	10.1287	1.09143e-99
C3_01520C	orf19.1697	0.280554	0.000306406	#N/A	#N/A	#N/A	#N/A	0.308734	0.00956467	0.214604	0.00528944	0.347363	0.00108112
C3_01510W	orf19.1698	#N/A	#N/A	-0.252073	0.222517	#N/A	#N/A	-0.683599	2.83994e-09	-0.437288	3.13263e-06	-1.19784	1.01744e-21
C3_01440C	orf19.1707	0.565134	0.0132467	#N/A	#N/A	#N/A	#N/A	#N/A	#N/A	0.524214	0.0299194	0.351323	0.0528405
C3_01430W	orf19.1708	0.31313	0.0712878	#N/A	#N/A	#N/A	#N/A	0.833017	0.000329992	0.292291	0.105188	0.654511	0.00531318
C3_01420C	orf19.1709	0.362081	0.0167143	0.401236	0.182134	#N/A	#N/A	-0.736462	3.31261e-06	#N/A	#N/A	-0.540038	0.004608
C3_01340W	orf19.1717	#N/A	#N/A	#N/A	#N/A	#N/A	#N/A	#N/A	#N/A	#N/A	#N/A	#N/A	#N/A
[truncated: 4,293 more rows]

## Sheet: Venn Diagram RPMI combined
	bcr1	wor3	wor3bcr1	bcr1 and wor3	bcr1 and wor3bcr1	wor3 and wor3bcr1	bcr1 and wor3 and wor3bcr1
	BMT7	ASH1	AAH1	CSP37	CFL4	ACC1	ADH2
	CWH8	CHT1	ADE13	PGA31	FMA1	ACO1	ADH3
	IFE1	CLB4	ADE17	PGA46	FMO1	ACO2	CFL5
	OFI1	CMK1	ADE6	FAV1	HYR1	ADH1	CHA1
	orf19.1440.2	CPP1	AFL1	MAL31	orf19.1737	ADH5	CRD2
	orf19.2781	CRN1	AGA1	orf19.6192	orf19.3337	ARX1	DAG7
	orf19.3048	DDI1	ALS2	orf19.6200	orf19.3869	ASC1	ECM331
	orf19.3435	DUS4	ALS4	orf19.7296	orf19.4384.1	BAT22	FAV2
	orf19.36.1	EAP1	APT1	PGA26	orf19.5169	BIO2	GAP2
	orf19.533	EGD1	ARC1	SDH2	orf19.5592	BLP1	GCA1
	orf19.5549	ESA1	ASG7		orf19.5861.1	BNA4	orf19.11
	orf19.6793	EXM2	ATO10		PGA22	BRE1	orf19.2701
	orf19.851	FGR3	AXL1		PHO112	BUD22	orf19.3378
	WOR1	FLO9	BOI2		RBE1	CAM1	orf19.4880
	AHR1	GAC1	BUD2		RBR2	CAT2	PCL1
	BMT1	GPI1	BUD21		SAP5	CBF1	PGA23
	CAN3	HAK1	CAC2		SOD4	CDC19	PGA45
	CUP9	HGT2	CAG1		THI20	CDR11	PGA6
	DEF1	HTA3	CAN1		ABP2	CKB1	PHO113
	FCR1	HWP2	CAN2		ALS3	CLB2	PHO87
	GPX2	IFF11	CCP1		AQY1	COX15	PHR2
	orf19.2247	IFG3	CDC60		CFL11	COX4	RBR1
	orf19.6113	KIP4	CEK2		FMP45	CTN3	RBT4
	PCK1	MAL2	CIRT4B		FRP2	CYB5	SAP4
	RPS22A	MLC1	CIT1		HAC1	CYC1	SAP6
		MRP2	CNS1		orf19.1349	DBP7	SAP7
		MRPL10	CRG1		orf19.1368	DED1	SIM1
		MRR1	CRZ2		orf19.2431	DED81	YWP1
		NAM7	CTN1		orf19.3087.1	DES1	ALS1
		OCH1	CYB2		orf19.3219	DIM1	ASM3
		orf19.1370	CYT2		orf19.3655	DIP5	BMT9
		orf19.1433	DAL81		orf19.3793	DNM1	CHT2
		orf19.1539	DAP1		orf19.4509	DOT1	CSA1
		orf19.1906	DBP2		orf19.5070	DOT4	FRP1
		orf19.2045	DBP3		orf19.519	DRS1	JEN2
		orf19.217	DBP8		orf19.699	ECM17	MMD1
		orf19.2332	DIE2		PHO89	EGD2	orf19.1350
		orf19.2511.2	DIP2		PRP13	ELF1	orf19.3218
		orf19.2529.1	DOT6		PTH2	ELP3	orf19.3735
		orf19.265	DRE2		RBT1	ENP1	orf19.4459
		orf19.3307	DUR1,2		RNR3	EPL1	orf19.5114.1
		orf19.331	DUR3		SAP1	ERG1	orf19.5611
		orf19.3471	ECM1		SEO1	ERG251	PGA7
		orf19.3499	EIF4E			ERG5	RBT5
		orf19.3536	ENP2			FAS1	SAP2
		orf19.354	FAD3			FAS2	YHB5
		orf19.3571	FAV3			FBA1
		orf19.3643	FCY21			FESUR1
		orf19.3713	FRS1			FGR23
		orf19.397	FUR1			FRE10
		orf19.4263	GBP2			FRP6
		orf19.4445	GCN1			FTR2
		orf19.4463	GCN3			GCD1
		orf19.4517	GCY1			GCD11
		orf19.4582	GDH3			GCD2
		orf19.4593.1	GLN1			GCN20
		orf19.4654	GLO1			GCV3
		orf19.4668	GTT13			GIS2
		orf19.4789	GZF3			GIT1
		orf19.4839	HAP31			GLN4
		orf19.4921.1	HCM1			GLT1
		orf19.4949	HEM1			GNP1
		orf19.4959	HEM13			GPH1
		orf19.5140	HGT17			GST3
		orf19.5210	HPD1			GUS1
		orf19.5368	HSX11			HAM1
		orf19.5391	HTA2			HBR3
		orf19.5395	IDP2			HCA4
		orf19.5455	ILV1			HEM4
		orf19.5660.1	KAR4			HGH1
		orf19.5681	KRE6			HGT10
		orf19.5682	KTI12			HGT6
		orf19.5684	LEU1			HGT8
		orf19.5717	LYS12			HHF22
		orf19.5970	MCD1			HIS7
		orf19.6039	MCI4			HMS1
		orf19.6220.4	MCM2			HXK2
		orf19.6275	MCM6			ICL1
		orf19.6282	MET1			IFE2
		orf19.6552	MET2			IFF9
		orf19.6602	MEX67			ILV3
		orf19.6610	MGE1			IRR1
		orf19.6693	MLS1			KCH1
		orf19.6701	MRV1			KIS2
		orf19.6732	MRV4			KTI11
		orf19.6789	MRV5			LIP1
		orf19.6816	MSK1			LTV1
		orf19.6818	MTG1			LYS22
		orf19.6859	MTG2			MAK16
		orf19.6864	MTLA2			MAK21
		orf19.6879	NBP2			MAM33
		orf19.693	NCS2			MDJ1
		orf19.6979	NGS1			MIS12
		orf19.6990	NHP2			MNN14
		orf19.7058	NOC2			MNN41
		orf19.7098	NOP1			MPP10
		orf19.7109	NTF2			MRP17
		orf19.7111	OGG1			MRP7
		orf19.7125	OPT2			MRPL40
		orf19.7193	orf19.1106			MSS51
		orf19.7237	orf19.1114			MTR2
		orf19.7270	orf19.1258			NAT4
		orf19.7305	orf19.1353			NDH51
		orf19.733	orf19.1409.3			NMA111
		orf19.7341	orf19.168			NOG1
		orf19.7360	orf19.1735			NOP13
		orf19.7366	orf19.1736			NOP14
		orf19.7368	orf19.1794			NOP15
		orf19.7406	orf19.1804			NRG1
		orf19.7425	orf19.1806			NUC2
		orf19.7442	orf19.1897			OFD1
		orf19.7478	orf19.2090			OP4
		orf19.7545	orf19.2253			OPT4
		orf19.7581	orf19.2376			orf19.1075
		orf19.7618	orf19.2382			orf19.1239
		orf19.7648	orf19.2386			orf19.1277
		orf19.7662	orf19.2387			orf19.1344
		orf19.954	orf19.2397			orf19.1363
		orf19.961.2	orf19.2398			orf19.1367.1
		PCL2	orf19.2404			orf19.1440.1
		PGA18	orf19.2418			orf19.1541
		PGA4	orf19.2419			orf19.1565
		PGA58	orf19.2468			orf19.1642
		PKC1	orf19.25			orf19.1691
		PRP22	orf19.2520			orf19.1833
		PTC8	orf19.2537			orf19.1967
		RAX1	orf19.2544			orf19.2091
		RCA1	orf19.2547			orf19.216.1
		RHO1	orf19.2552			orf19.2230
		RIA1	orf19.2563			orf19.2314
		RPP1B	orf19.2564			orf19.2371
		RPS24	orf19.2575			orf19.2372
		RPS30	orf19.258			orf19.2460
		RPS42	orf19.2581			orf19.2633.1
		RRN3	orf19.2585			orf19.2639
		SDH4	orf19.2594			orf19.2687.1
		SET3	orf19.2604			orf19.2852
		SLU7	orf19.2607			orf19.2866
		SSN6	orf19.2637			orf19.304
		STE18	orf19.275			orf19.3175
		TAR1	orf19.2778			orf19.3241
		TEC1	orf19.2818			orf19.3273
		THG1	orf19.2821			orf19.33
		TOM22	orf19.2847			orf19.3463
		TOM7	orf19.2851			orf19.3559
		TRM12	orf19.2875			orf19.3759
		TYR1	orf19.2891			orf19.3924
		UBP6	orf19.3223.1			orf19.4029
		VAN1	orf19.3265.1			orf19.4030
		YCK2	orf19.3297			orf19.413
		YKE2	orf19.3368			orf19.4189
		ADP1	orf19.3582			orf19.4241
		ALG5	orf19.3583			orf19.4365
		AMO1	orf19.3621			orf19.4375
		ARG3	orf19.3690.2			orf19.4450.1
		ATX1	orf19.3721			orf19.446.2
		CAR1	orf19.3724			orf19.4468
		CFL2	orf19.376			orf19.4563
		CPA2	orf19.3828			orf19.4653
		ECM38	orf19.3831			orf19.4760
		ECM4	orf19.392			orf19.4835
		FDH1	orf19.4006			orf19.4940
		FET31	orf19.4013			orf19.5020
		GAT1	orf19.4016			orf19.510
		GEF2	orf19.4018			orf19.5103
		GUT1	orf19.4273			orf19.5279
		HGT18	orf19.4355			orf19.5288.1
		HGT3	orf19.4518			orf19.5299.1
		HST2	orf19.475			orf19.5356
		HXT5	orf19.4758			orf19.5394.1
		IFU5	orf19.477			orf19.5425
		KNS1	orf19.480			orf19.5457
		KRE1	orf19.494			orf19.5514
		LYP1	orf19.496			orf19.5812
		MDH1-1	orf19.4976			orf19.5835
		MEP1	orf19.4981			orf19.5847
		NBP35	orf19.500			orf19.588
		OPT1	orf19.501			orf19.5884
		orf19.2244	orf19.5019			orf19.5885
		orf19.2281	orf19.5049			orf19.5920
		orf19.2317	orf19.512			orf19.5987
		orf19.2401	orf19.513			orf19.5991
		orf19.2838	orf19.515			orf19.6082
		orf19.2863	orf19.518			orf19.6090
		orf19.3123.2	orf19.5289			orf19.6189
		orf19.3226	orf19.5358			orf19.6233
		orf19.341	orf19.5364			orf19.6264.4
		orf19.3932.1	orf19.5365			orf19.6415.1
		orf19.4368	orf19.541			orf19.6418
		orf19.4394	orf19.549			orf19.6465
		orf19.4574	orf19.551			orf19.6558
		orf19.4575	orf19.555			orf19.6565
		orf19.4707	orf19.5692			orf19.6600
		orf19.4906	orf19.6013			orf19.6720
		orf19.529.1	orf19.6054			orf19.6730
		orf19.552	orf19.6311			orf19.6747
		orf19.557	orf19.6316.4			orf19.6748
		orf19.6305	orf19.6329			orf19.6751
		orf19.6306	orf19.6366			orf19.6752
		orf19.6308	orf19.6563.1			orf19.6807
		SOD3	orf19.6578			orf19.6828
		SYN8	orf19.6624			orf19.6882.1
		TES15	orf19.6625			orf19.6921
		UGA4	orf19.6628			orf19.6982
		WH11	orf19.6676			orf19.6983
		ZCF19	orf19.6736			orf19.7011
			orf19.6737			orf19.7023
			orf19.6790			orf19.7034
			orf19.6886			orf19.7041
			orf19.6903			orf19.7069
			orf19.6907			orf19.7107
			orf19.6918			orf19.7197
			orf19.7006			orf19.7215
			orf19.7149			orf19.7254
			orf19.7153			orf19.7291
			orf19.7159			orf19.7301
			orf19.7166			orf19.7307
			orf19.7198			orf19.7343
			orf19.7443			orf19.7386
			orf19.7497			orf19.7397.1
			orf19.7499			orf19.7422
			orf19.7546			orf19.7459
			orf19.7588			orf19.7460
			orf19.7601			orf19.7488
			orf19.7624			orf19.7552
			orf19.7664			orf19.7566
			orf19.7665			orf19.7589
			orf19.809			orf19.7590
			orf19.951			orf19.7593
			orf19.962			orf19.7604
			OSM2			orf19.7617
			PAN6			orf19.787.1
			PDX3			orf19.813
			PIR1			orf19.8278
			POP3			orf19.949
			POT1-2			orf19.967
			PRO2			orf19.969
			PRP5			OSM1
			PRY1			PDC11
			PTC2			PEX4
			PTR2			PFK1
			PXP2			PFK2
			RAD10			PGA10
			RAD51			PGA14
			RFC2			PGA17
			RFC4			PGA25
			RIM2			PGA30
			RIT1			PHO84
			RPB8			PRN1
			RPC19			PRP8
			RPC31			PRT1
			RPL12			PTR22
			RPL15A			PUT1
			RPL23A			PUT2
			RPL28			PWP2
			RPL38			QCR2
			RPL7			QCR7
			RPP0			QDR1
			RPS3			RHR2
			RRP42			RIP1
			RRP9			RLP24
			SAS3			RNH35
			SCW4			RNR22
			SDA1			ROA1
			SFC1			RPA135
			SGD1			RPA34
			SMC1			RPC40
			SPE3			RPF1
			SPL1			RPL10A
			SPO1			RPL11
			SPP1			RPL16A
			SRP40			RPL18
			SRR1			RPL19A
			SUL2			RPL2
			TIF35			RPL25
			TIM21			RPL5
			TIM9			RPL8B
			TPO4			RPO26
			TPT1			RPP1A
			TRM9			RPP2B
			UBP1			RPS10
			UCF1			RPS12
			UGA3			RPS13
			UGP1			RPS14B
			URA1			RPS15
			URA2			RPS18
			URA5			RPS19A
			URA6			RPS23A
			UTP21			RPS28B
			VPS52			RPS7A
			WOR2			RPS9B
			YVH1			RSM22
			ARO10			RVB2
			ASR1			SAM50
			ASR3			SCO1
			ATG15			SCS7
			BEM3			SDH12
			BZZ1			SER33
			CHT4			SGS1
			COI1			SIK1
			CSA2			SKN2
			CTA24			SOD1
			CZF1			SOF1
			DAL4			SPB1
			ECE1			SPT6
			ECM18			SRB1
			ELC1			SSF1
			EXO84			STF2
			GDB1			SUI3
			GDE1			SUR2
			GIT2			THS1
			GPD1			TIF11
			GPI19			TIM10
			GRE3			TIM44
			HAP2			TNA1
			HGC1			TOM40
			HOS1			TRM1
			HSM3			TSR1
			HSP104			TUF1
			IFA4			UGA6
			LAP41			URA3
			LPG20			UTP15
			MKK2			UTP18
			MOH1			UTP5
			MSN4			UTP8
			OPT6			UTP9
			orf19.1002			XYL2
			orf19.1037			YHB1
			orf19.1167			YML6
			orf19.1180			YST1
			orf19.1285			ZCF22
			orf19.1326			ZSF1
			orf19.1409.2			AFG1
			orf19.1424			AMS1
			orf19.1564			AOX1
			orf19.1580			AOX2
			orf19.1582			ARA1
			orf19.1588			ARO9
			orf19.1618.1			ATO1
			orf19.1620			AUT7
			orf19.1638			AYR2
			orf19.1639			CIP1
			orf19.1653			CPY1
			orf19.1654			CSH1
			orf19.1655.3			CSR1
			orf19.1656			CTR1
			orf19.1684			CUP1
			orf19.1698			DFR1
			orf19.1782.1			DPP3
			orf19.1855			EBP7
			orf19.1991			FAD1
			orf19.201			FGR50
			orf19.2030			FOL1
			orf19.2210			FRE30
			orf19.2262			FRE7
			orf19.2457			FRE9
			orf19.2515			FTH1
			orf19.257			GAD1
			orf19.264			GLX3
			orf19.2726			GST2
			orf19.2743			HAP3
			orf19.2770			HAP43
			orf19.2812			HGT9
			orf19.2936			HSP12
			orf19.3007			IFD6
			orf19.310			IHD2
			orf19.314			LAP3
			orf19.3140			LYS143
			orf19.3180			MCD4
			orf19.3318			MET15
			orf19.3323			MNN1
			orf19.3352			MNN13
			orf19.3375			MNN24
			orf19.3394			MRF1
			orf19.3411			orf19.1080
			orf19.3439			orf19.1136
			orf19.3572			orf19.1152
			orf19.3627			orf19.1159
			orf19.3658			orf19.1169
			orf19.371			orf19.1340
			orf19.3782			orf19.1392
			orf19.3826			orf19.1395
			orf19.3984			orf19.1420
			orf19.4229			orf19.1534
			orf19.4253			orf19.1632
			orf19.4264			orf19.1748
			orf19.428			orf19.1797
			orf19.4286			orf19.1861
			orf19.4347			orf19.1946
			orf19.4383			orf19.2038
			orf19.4391			orf19.2204
			orf19.4503			orf19.2231
			orf19.4507			orf19.2346
			orf19.4530.1			orf19.2506
			orf19.4749			orf19.263.1
			orf19.4901			orf19.2638
			orf19.4911			orf19.2769
			orf19.4923			orf19.2846
			orf19.5114			orf19.2905
			orf19.5223			orf19.2959.1
			orf19.5225			orf19.3007.2
			orf19.5227			orf19.334
			orf19.5282			orf19.335
			orf19.5586			orf19.3351
			orf19.5727			orf19.338
			orf19.5763			orf19.3418
			orf19.5782			orf19.3425
			orf19.5785			orf19.364
			orf19.5876			orf19.3898
			orf19.6020			orf19.3932
			orf19.6023			orf19.398
			orf19.606			orf19.3998
			orf19.6138			orf19.4132
			orf19.6160			orf19.4174
			orf19.6276			orf19.419
			orf19.6348			orf19.4216
			orf19.6482			orf19.4349
			orf19.6491			orf19.4376
			orf19.6604			orf19.4476
			orf19.6704			orf19.4756
			orf19.675			orf19.4791
			orf19.6850			orf19.4795
			orf19.7078			orf19.4807
			orf19.7139			orf19.4873
			orf19.7140			orf19.4894
			orf19.7456			orf19.4905
			orf19.775			orf19.4970
			orf19.933			orf19.5069
			OSH3			orf19.5752
			PAD1			orf19.577
			PEP8			orf19.5777
			PEX17			orf19.5952
			PEX8			orf19.6079
			PHO114			orf19.6277
			PKH3			orf19.6501
			PLB4.5			orf19.6522
			PLB5			orf19.674
			PRC2			orf19.6840
			RAD57			orf19.69
			RAS1			orf19.6950
			RFX2			orf19.7077
			RGT1			orf19.715
			SAP9			orf19.716
			SIR2			orf19.7225
			SNQ2			orf19.899
			SNX4			orf19.909.1
			SPC2			orf19.94
			SPC3			PDR16
			STB3			PEP1
			TEN1			PGA13
			TRR1			PIL1
			UBC8			PLC2
			UGA2			POL93
			VAM3			PRA1
			YIM1			PRB1
			ZCF10			PRC3
			ZCF7			PST1
						PST2
						PTC6
						RHD1
						RIB3
						RIM9
						SHE9
						SIP5
						SMF12
						SOU1
						SRD1
						STE23
						STV1
						TFS1
						TPO3
						YDC1
						YMX6
						ZCF20
						ZCF4
						ZRT1
						ZRT2
						ZWF1

## Sheet: Venn Diagram RPMI down 
	bcr1	wor3	wor3bcr1	bcr1 and wor3bcr1	wor3 and wor3bcr1	bcr1 and wor3 and wor3bcr1
	AHR1	ADP1	ARO10	ABP2	ADH3	ALS1
	BMT1	ALG5	ASR1	ALS3	AFG1	ASM3
	CAN3	AMO1	ASR3	AQY1	AMS1	BMT9
	CUP9	ARG3	ATG15	CFL11	AOX1	CHT2
	DEF1	ATX1	BEM3	FMP45	AOX2	CSA1
	FAV1	CAR1	BZZ1	FRP2	ARA1	FRP1
	FCR1	CFL2	CHT4	HAC1	ARO9	MMD1
	GPX2	CFL5	COI1	orf19.1349	ATO1	orf19.1350
	JEN2	CPA2	CSA2	orf19.1368	AUT7	orf19.3218
	MAL31	CSP37	CTA24	orf19.2431	AYR2	orf19.3735
	orf19.2247	ECM38	CZF1	orf19.3087.1	CIP1	orf19.5611
	orf19.4459	ECM4	DAL4	orf19.3219	CPY1	PGA7
	orf19.5114.1	FDH1	ECE1	orf19.3655	CSH1	RBT5
	orf19.6113	FET31	ECM18	orf19.3793	CSR1
	orf19.6192	FGR50	ELC1	orf19.4509	CTR1
	orf19.6200	GAT1	EXO84	orf19.5070	CUP1
	orf19.7296	GEF2	GDB1	orf19.519	DFR1
	PCK1	GUT1	GDE1	orf19.699	DPP3
	PGA26	HGT18	GIT2	PHO89	EBP7
	RNR3	HGT3	GPD1	PRP13	FAD1
	RPS22A	HST2	GPI19	PTH2	FOL1
	SAP2	HXT5	GRE3	RBT1	FRE30
	SDH2	IFU5	HAP2	SAP1	FRE7
	YHB5	KNS1	HGC1	SEO1	FRE9
		KRE1	HOS1		FTH1
		LYP1	HSM3		GAD1
		MDH1-1	HSP104		GLX3
		MEP1	IFA4		GST2
		NBP35	IFF9		HAP3
		OPT1	LAP41		HAP43
		orf19.2244	LPG20		HGT9
		orf19.2281	MKK2		HSP12
		orf19.2317	MOH1		IFD6
		orf19.2401	MSN4		IHD2
		orf19.2838	OPT6		LAP3
		orf19.2863	orf19.1002		LYS143
		orf19.3123.2	orf19.1037		MCD4
		orf19.3226	orf19.1167		MET15
		orf19.341	orf19.1180		MNN1
		orf19.3932.1	orf19.1285		MNN13
		orf19.4368	orf19.1326		MNN24
		orf19.4394	orf19.1409.2		MRF1
		orf19.4574	orf19.1424		orf19.1080
		orf19.4575	orf19.1564		orf19.1136
		orf19.4707	orf19.1580		orf19.1152
		orf19.4906	orf19.1582		orf19.1159
		orf19.529.1	orf19.1588		orf19.1169
		orf19.552	orf19.1618.1		orf19.1340
		orf19.557	orf19.1620		orf19.1392
		orf19.6305	orf19.1638		orf19.1395
		orf19.6306	orf19.1639		orf19.1420
		orf19.6308	orf19.1653		orf19.1534
		PGA46	orf19.1654		orf19.1632
		SOD3	orf19.1655.3		orf19.1748
		SYN8	orf19.1656		orf19.1797
		TES15	orf19.1684		orf19.1861
		UGA4	orf19.1698		orf19.1946
		WH11	orf19.1782.1		orf19.2038
		ZCF19	orf19.1855		orf19.2204
			orf19.1991		orf19.2231
			orf19.201		orf19.2346
			orf19.2030		orf19.2506
			orf19.2210		orf19.263.1
			orf19.2262		orf19.2638
			orf19.2457		orf19.2769
			orf19.2515		orf19.2846
			orf19.257		orf19.2905
			orf19.264		orf19.2959.1
			orf19.2726		orf19.3007.2
			orf19.2743		orf19.334
			orf19.2770		orf19.335
			orf19.2812		orf19.3351
			orf19.2936		orf19.338
			orf19.3007		orf19.3418
			orf19.310		orf19.3425
			orf19.314		orf19.364
			orf19.3140		orf19.3898
			orf19.3180		orf19.3932
			orf19.3318		orf19.398
			orf19.3323		orf19.3998
			orf19.3352		orf19.4132
			orf19.3375		orf19.4174
			orf19.3394		orf19.419
			orf19.3411		orf19.4216
			orf19.3439		orf19.4349
			orf19.3572		orf19.4376
			orf19.3627		orf19.4476
			orf19.3658		orf19.4756
			orf19.371		orf19.4791
			orf19.3782		orf19.4795
			orf19.3826		orf19.4807
			orf19.3984		orf19.4873
			orf19.4229		orf19.4894
			orf19.4253		orf19.4905
			orf19.4264		orf19.4970
			orf19.428		orf19.5069
			orf19.4286		orf19.5752
			orf19.4347		orf19.577
			orf19.4383		orf19.5777
			orf19.4391		orf19.5952
			orf19.4503		orf19.6079
			orf19.4507		orf19.6277
			orf19.4530.1		orf19.6501
			orf19.4749		orf19.6522
			orf19.4901		orf19.674
			orf19.4911		orf19.6840
			orf19.4923		orf19.69
			orf19.5114		orf19.6950
			orf19.5223		orf19.7077
			orf19.5225		orf19.715
			orf19.5227		orf19.716
			orf19.5282		orf19.7225
			orf19.5586		orf19.899
			orf19.5592		orf19.909.1
			orf19.5727		orf19.94
			orf19.5763		PDR16
			orf19.5782		PEP1
			orf19.5785		PGA13
			orf19.5876		PIL1
			orf19.6020		PLC2
			orf19.6023		POL93
			orf19.606		PRA1
			orf19.6138		PRB1
			orf19.6160		PRC3
			orf19.6276		PST1
			orf19.6348		PST2
			orf19.6482		PTC6
			orf19.6491		RHD1
			orf19.6604		RIB3
			orf19.6704		RIM9
			orf19.675		SHE9
			orf19.6850		SIP5
			orf19.7078		SMF12
			orf19.7139		SOU1
			orf19.7140		SRD1
			orf19.7456		STE23
			orf19.775		STV1
			orf19.933		TFS1
			OSH3		TPO3
			PAD1		YDC1
			PEP8		YMX6
			PEX17		ZCF20
			PEX8		ZCF4
			PHO114		ZRT1
			PKH3		ZRT2
			PLB4.5		ZWF1
			PLB5
			PRC2
			RAD57
			RAS1
			RFX2
			RGT1
			SAP5
			SAP9
			SIR2
			SNQ2
			SNX4
			SPC2
			SPC3
			STB3
			TEN1
			TRR1
			UBC8
			UGA2
			VAM3
			YIM1
			ZCF10
			ZCF7

## Sheet: Venn Diagram RPMI up
	bcr1	wor3	wor3bcr1	bcr1 and wor3	bcr1 and wor3bcr1	wor3 and wor3bcr1	bcr1 and wor3 and wor3bcr1
	ADH3	ASH1	AAH1	PGA31	CFL4	ACC1	ADH2
	BMT7	CHT1	ADE13		CFL5	ACO1	CHA1
	CSP37	CLB4	ADE17		FMA1	ACO2	CRD2
	CWH8	CMK1	ADE6		FMO1	ADH1	DAG7
	IFE1	CPP1	AFL1		HYR1	ADH5	ECM331
	OFI1	CRN1	AGA1		orf19.1737	ARX1	FAV2
	orf19.1440.2	DDI1	ALS2		orf19.3337	ASC1	GAP2
	orf19.2781	DUS4	ALS4		orf19.3869	BAT22	GCA1
	orf19.3048	EAP1	APT1		orf19.4384.1	BIO2	orf19.11
	orf19.3435	EGD1	ARC1		orf19.5169	BLP1	orf19.2701
	orf19.36.1	ESA1	ASG7		orf19.5861.1	BNA4	orf19.3378
	orf19.533	EXM2	ATO10		PGA22	BRE1	orf19.4880
	orf19.5549	FAV1	AXL1		PHO112	BUD22	PCL1
	orf19.5592	FGR3	BOI2		RBE1	CAM1	PGA23
	orf19.6793	FLO9	BUD2		RBR2	CAT2	PGA45
	orf19.851	GAC1	BUD21		SOD4	CBF1	PGA6
	PGA46	GPI1	CAC2		THI20	CDC19	PHO113
	SAP5	HAK1	CAG1			CDR11	PHO87
	WOR1	HGT2	CAN1			CKB1	PHR2
		HTA3	CAN2			CLB2	RBR1
		HWP2	CCP1			COX15	RBT4
		IFF11	CDC60			COX4	SAP4
		IFF9	CEK2			CTN3	SAP6
		IFG3	CIRT4B			CYB5	SAP7
		KIP4	CIT1			CYC1	SIM1
		MAL2	CNS1			DBP7	YWP1
		MAL31	CRG1			DED1
		MLC1	CRZ2			DED81
		MRP2	CTN1			DES1
		MRPL10	CYB2			DIM1
		MRR1	CYT2			DIP5
		NAM7	DAL81			DNM1
		OCH1	DAP1			DOT1
		orf19.1370	DBP2			DOT4
		orf19.1433	DBP3			DRS1
		orf19.1539	DBP8			ECM17
		orf19.1906	DIE2			EGD2
		orf19.2045	DIP2			ELF1
		orf19.217	DOT6			ELP3
		orf19.2332	DRE2			ENP1
		orf19.2511.2	DUR1,2			EPL1
		orf19.2529.1	DUR3			ERG1
		orf19.265	ECM1			ERG251
		orf19.3307	EIF4E			ERG5
		orf19.331	ENP2			FAS1
		orf19.3471	FAD3			FAS2
		orf19.3499	FAV3			FBA1
		orf19.3536	FCY21			FESUR1
		orf19.354	FGR50			FGR23
		orf19.3571	FRS1			FRE10
		orf19.3643	FUR1			FRP6
		orf19.3713	GBP2			FTR2
		orf19.397	GCN1			GCD1
		orf19.4263	GCN3			GCD11
		orf19.4445	GCY1			GCD2
		orf19.4463	GDH3			GCN20
		orf19.4517	GLN1			GCV3
		orf19.4582	GLO1			GIS2
		orf19.4593.1	GTT13			GIT1
		orf19.4654	GZF3			GLN4
		orf19.4668	HAP31			GLT1
		orf19.4789	HCM1			GNP1
		orf19.4839	HEM1			GPH1
		orf19.4921.1	HEM13			GST3
		orf19.4949	HGT17			GUS1
		orf19.4959	HPD1			HAM1
		orf19.5140	HSX11			HBR3
		orf19.5210	HTA2			HCA4
		orf19.5368	IDP2			HEM4
		orf19.5391	ILV1			HGH1
		orf19.5395	KAR4			HGT10
		orf19.5455	KRE6			HGT6
		orf19.5660.1	KTI12			HGT8
		orf19.5681	LEU1			HHF22
		orf19.5682	LYS12			HIS7
		orf19.5684	MCD1			HMS1
		orf19.5717	MCI4			HXK2
		orf19.5970	MCM2			ICL1
		orf19.6039	MCM6			IFE2
		orf19.6192	MET1			ILV3
		orf19.6200	MET2			IRR1
		orf19.6220.4	MEX67			JEN2
		orf19.6275	MGE1			KCH1
		orf19.6282	MLS1			KIS2
		orf19.6552	MRV1			KTI11
		orf19.6602	MRV4			LIP1
		orf19.6610	MRV5			LTV1
		orf19.6693	MSK1			LYS22
		orf19.6701	MTG1			MAK16
		orf19.6732	MTG2			MAK21
		orf19.6789	MTLA2			MAM33
		orf19.6816	NBP2			MDJ1
		orf19.6818	NCS2			MIS12
		orf19.6859	NGS1			MNN14
		orf19.6864	NHP2			MNN41
		orf19.6879	NOC2			MPP10
		orf19.693	NOP1			MRP17
		orf19.6979	NTF2			MRP7
		orf19.6990	OGG1			MRPL40
		orf19.7058	OPT2			MSS51
		orf19.7098	orf19.1106			MTR2
		orf19.7109	orf19.1114			NAT4
		orf19.7111	orf19.1258			NDH51
		orf19.7125	orf19.1353			NMA111
		orf19.7193	orf19.1409.3			NOG1
		orf19.7237	orf19.168			NOP13
		orf19.7270	orf19.1735			NOP14
		orf19.7296	orf19.1736			NOP15
		orf19.7305	orf19.1794			NRG1
		orf19.733	orf19.1804			NUC2
		orf19.7341	orf19.1806			OFD1
		orf19.7360	orf19.1897			OP4
		orf19.7366	orf19.2090			OPT4
		orf19.7368	orf19.2253			orf19.1075
		orf19.7406	orf19.2376			orf19.1239
		orf19.7425	orf19.2382			orf19.1277
		orf19.7442	orf19.2386			orf19.1344
		orf19.7478	orf19.2387			orf19.1363
		orf19.7545	orf19.2397			orf19.1367.1
		orf19.7581	orf19.2398			orf19.1440.1
		orf19.7618	orf19.2404			orf19.1541
		orf19.7648	orf19.2418			orf19.1565
		orf19.7662	orf19.2419			orf19.1642
		orf19.954	orf19.2468			orf19.1691
		orf19.961.2	orf19.25			orf19.1833
		PCL2	orf19.2520			orf19.1967
		PGA18	orf19.2537			orf19.2091
		PGA26	orf19.2544			orf19.216.1
		PGA4	orf19.2547			orf19.2230
		PGA58	orf19.2552			orf19.2314
		PKC1	orf19.2563			orf19.2371
		PRP22	orf19.2564			orf19.2372
		PTC8	orf19.2575			orf19.2460
		RAX1	orf19.258			orf19.2633.1
		RCA1	orf19.2581			orf19.2639
		RHO1	orf19.2585			orf19.2687.1
		RIA1	orf19.2594			orf19.2852
		RPP1B	orf19.2604			orf19.2866
		RPS24	orf19.2607			orf19.304
		RPS30	orf19.2637			orf19.3175
		RPS42	orf19.275			orf19.3241
		RRN3	orf19.2778			orf19.3273
		SDH2	orf19.2818			orf19.33
		SDH4	orf19.2821			orf19.3463
		SET3	orf19.2847			orf19.3559
		SLU7	orf19.2851			orf19.3759
		SSN6	orf19.2875			orf19.3924
		STE18	orf19.2891			orf19.4029
		TAR1	orf19.3223.1			orf19.4030
		TEC1	orf19.3265.1			orf19.413
		THG1	orf19.3297			orf19.4189
		TOM22	orf19.3368			orf19.4241
		TOM7	orf19.3582			orf19.4365
		TRM12	orf19.3583			orf19.4375
		TYR1	orf19.3621			orf19.4450.1
		UBP6	orf19.3690.2			orf19.4459
		VAN1	orf19.3721			orf19.446.2
		YCK2	orf19.3724			orf19.4468
		YKE2	orf19.376			orf19.4563
			orf19.3828			orf19.4653
			orf19.3831			orf19.4760
			orf19.392			orf19.4835
			orf19.4006			orf19.4940
			orf19.4013			orf19.5020
			orf19.4016			orf19.510
			orf19.4018			orf19.5103
			orf19.4273			orf19.5114.1
			orf19.4355			orf19.5279
			orf19.4518			orf19.5288.1
			orf19.475			orf19.5299.1
			orf19.4758			orf19.5356
			orf19.477			orf19.5394.1
			orf19.480			orf19.5425
			orf19.494			orf19.5457
			orf19.496			orf19.5514
			orf19.4976			orf19.5812
			orf19.4981			orf19.5835
			orf19.500			orf19.5847
			orf19.501			orf19.588
			orf19.5019			orf19.5884
			orf19.5049			orf19.5885
			orf19.512			orf19.5920
			orf19.513			orf19.5987
			orf19.515			orf19.5991
			orf19.518			orf19.6082
			orf19.5289			orf19.6090
			orf19.5358			orf19.6189
			orf19.5364			orf19.6233
			orf19.5365			orf19.6264.4
			orf19.541			orf19.6415.1
			orf19.549			orf19.6418
			orf19.551			orf19.6465
			orf19.555			orf19.6558
			orf19.5692			orf19.6565
			orf19.6013			orf19.6600
			orf19.6054			orf19.6720
			orf19.6311			orf19.6730
			orf19.6316.4			orf19.6747
			orf19.6329			orf19.6748
			orf19.6366			orf19.6751
			orf19.6563.1			orf19.6752
			orf19.6578			orf19.6807
			orf19.6624			orf19.6828
			orf19.6625			orf19.6882.1
			orf19.6628			orf19.6921
			orf19.6676			orf19.6982
			orf19.6736			orf19.6983
			orf19.6737			orf19.7011
			orf19.6790			orf19.7023
			orf19.6886			orf19.7034
			orf19.6903			orf19.7041
			orf19.6907			orf19.7069
			orf19.6918			orf19.7107
			orf19.7006			orf19.7197
			orf19.7149			orf19.7215
			orf19.7153			orf19.7254
			orf19.7159			orf19.7291
			orf19.7166			orf19.7301
			orf19.7198			orf19.7307
			orf19.7443			orf19.7343
			orf19.7497			orf19.7386
			orf19.7499			orf19.7397.1
			orf19.7546			orf19.7422
			orf19.7588			orf19.7459
			orf19.7601			orf19.7460
			orf19.7624			orf19.7488
			orf19.7664			orf19.7552
			orf19.7665			orf19.7566
			orf19.809			orf19.7589
			orf19.951			orf19.7590
			orf19.962			orf19.7593
			OSM2			orf19.7604
			PAN6			orf19.7617
			PDX3			orf19.787.1
			PIR1			orf19.813
			POP3			orf19.8278
			POT1-2			orf19.949
			PRO2			orf19.967
			PRP5			orf19.969
			PRY1			OSM1
			PTC2			PDC11
			PTR2			PEX4
			PXP2			PFK1
			RAD10			PFK2
			RAD51			PGA10
			RFC2			PGA14
			RFC4			PGA17
			RIM2			PGA25
			RIT1			PGA30
			RNR3			PHO84
			RPB8			PRN1
			RPC19			PRP8
			RPC31			PRT1
			RPL12			PTR22
			RPL15A			PUT1
			RPL23A			PUT2
			RPL28			PWP2
			RPL38			QCR2
			RPL7			QCR7
			RPP0			QDR1
			RPS3			RHR2
			RRP42			RIP1
			RRP9			RLP24
			SAS3			RNH35
			SCW4			RNR22
			SDA1			ROA1
			SFC1			RPA135
			SGD1			RPA34
			SMC1			RPC40
			SPE3			RPF1
			SPL1			RPL10A
			SPO1			RPL11
			SPP1			RPL16A
			SRP40			RPL18
			SRR1			RPL19A
			SUL2			RPL2
			TIF35			RPL25
			TIM21			RPL5
			TIM9			RPL8B
			TPO4			RPO26
			TPT1			RPP1A
			TRM9			RPP2B
			UBP1			RPS10
			UCF1			RPS12
			UGA3			RPS13
			UGP1			RPS14B
			URA1			RPS15
			URA2			RPS18
			URA5			RPS19A
			URA6			RPS23A
			UTP21			RPS28B
			VPS52			RPS7A
			WOR2			RPS9B
			YVH1			RSM22
						RVB2
						SAM50
						SAP2
						SCO1
						SCS7
						SDH12
						SER33
						SGS1
						SIK1
						SKN2
						SOD1
						SOF1
						SPB1
						SPT6
						SRB1
						SSF1
						STF2
						SUI3
						SUR2
						THS1
						TIF11
						TIM10
						TIM44
						TNA1
						TOM40
						TRM1
						TSR1
						TUF1
						UGA6
						URA3
						UTP15
						UTP18
						UTP5
						UTP8
						UTP9
						XYL2
						YHB1
						YHB5
						YML6
						YST1
						ZCF22
						ZSF1

## Sheet: Venn Diagram RPMI+FBS combined
	bcr1	wor3	wor3bcr1	bcr1 and wor3	bcr1 and wor3bcr1	wor3 and wor3bcr1	bcr1 and wor3 and wor3bcr1
	ADH3	BIO2	COF1	HYR1	CAN1	HWP2	CFL5
	AGA1	CAT8	MNN41	ARG8	CFL1	orf19.3460	CWH8
	BMT7	CRZ2	MRV8	PGA26	CFL2	orf19.413	DAG7
	CSA2	EAP1	MTR2	SAP2	CFL4	orf19.4880	GDH3
	FMA1	FMP45	orf19.1062		FAV2	orf19.5572	JEN2
	FRE10	HAK1	orf19.1075		FET31	orf19.715	PGA6
	NCE103	HIS3	orf19.258		PGA46	UGA3	YWP1
	OFI1	IFF11	orf19.2818		PHO87	ASM3	ASR3
	orf19.1943	IFG3	orf19.3461		RBR1	CHA1	BUL1
	orf19.3376	LIP1	orf19.3828		RBR2	FDH1	ECE1
	orf19.7056	LYS22	PIR1		SCW11	MNN1	HXT5
	SEF2	MRV2	SIM1		THI20	orf19.3337	orf19.2038
	ADH1	OP4	SOD4		ABP2	orf19.3378	orf19.3924
	ADH2	orf19.1239	WOR2		ADH5	orf19.716	RBT1
	AHR1	orf19.1363	AMS1		AHP1	PST1	SAP4
	ARF1	orf19.1370	ARG1		ALS1	PST2	SAP7
	ARG5,6	orf19.1539	CDG1		ALS3	SAP5
	ATO1	orf19.1541	CIRT4B		ASR1	SOD3
	BLP1	orf19.246	CSA1		BMT9	WOR1
	CAN3	orf19.2460	CTN3		CFL11
	CIP1	orf19.2633.1	CTR1		DDR48
	CPA1	orf19.265	CZF1		DOT5
	CPH2	orf19.3643	DFR1		ERG1
	CRP1	orf19.3721	FRP1		ERG251
	CSH1	orf19.4653	GIT1		FAV1
	CUP9	orf19.4654	GLX3		GLK1
	DAK2	orf19.4789	GPX1		GLK4
	DAP1	orf19.4873	HSP12		HMS1
	DEF1	orf19.4921.1	OPT4		HSP31
	DES1	orf19.5140	orf19.1562		IFE2
	ECM42	orf19.6192	orf19.1774		IFF9
	ERG3	orf19.6245	orf19.2202		LAP3
	GCA1	orf19.6311	orf19.2210		MAL31
	GPH1	orf19.693	orf19.2457		orf19.11
	GPX2	orf19.6950	orf19.2691		orf19.1344
	HEM13	orf19.7296	orf19.2959.1		orf19.1350
	HGT6	PCL5	orf19.3087.1		orf19.1368
	HGT9	PGA17	orf19.36.1		orf19.1433
	HXK2	PRY1	orf19.4530.1		orf19.1691
	IFD6	TIM9	orf19.4749		orf19.1862
	IFR1	YHB5	orf19.5592		orf19.1964
	MAL2	ALD6	orf19.5963		orf19.217
	MOH1	DUR3	orf19.6608		orf19.2371
	OLE1	orf19.4384.1	orf19.7077		orf19.33
	orf19.1349	RIB3	orf19.7341		orf19.3655
	orf19.1353		orf19.775		orf19.3982
	orf19.1365		PCK1		orf19.4391
	orf19.2076		PGA7		orf19.4450.1
	orf19.2372		PHO89		orf19.4459
	orf19.2431		PTP3		orf19.4507
	orf19.2452		RBT5		orf19.4508
	orf19.2591		YVC1		orf19.4509
	orf19.4013				orf19.510
	orf19.4383				orf19.5114.1
	orf19.4923				orf19.519
	orf19.4970				orf19.5611
	orf19.5210				orf19.5614
	orf19.541				orf19.5785
	orf19.6079				orf19.6008.3
	orf19.6113				orf19.6200
	orf19.675				orf19.6282
	orf19.6822				orf19.6704
	orf19.6852.1				orf19.6816
	orf19.7196				orf19.6859
	orf19.7502				orf19.69
	orf19.7567				orf19.699
	PDC11				orf19.7085
	PFK1				orf19.7305
	PFK2				orf19.7504
	PGA4				orf19.90
	PGK1				orf19.929
	POL93				OSM1
	PRM1				PGA10
	SEO1				PGA34
	STF2				PGA45
	SUR2				PLB4.5
	TDH3				PRP13
	TYE7				PSA2
	UGA1				QDR1
	YHB1				RHR2
	ZSF1				RNR22
					SAP6
					SHA3
					UCF1
					UGA6
					XOG1
					XYL2

## Sheet: Venn Diagram RPMI+FBS down
	bcr1	wor3	wor3bcr1	bcr1 and wor3bcr1	wor3 and wor3bcr1	bcr1 and wor3 and wor3bcr1
	ADH1	ALD6	AMS1	ABP2	ASM3	ASR3
	ADH2	CFL5	ARG1	ADH5	CHA1	ECE1
	AHR1	DUR3	CDG1	AHP1	FDH1	HXT5
	ARF1	GDH3	CIRT4B	ALS1	MNN1	orf19.2038
	ARG5,6	HYR1	CSA1	ALS3	orf19.3378	orf19.3924
	ARG8	orf19.3337	CTN3	ASR1	orf19.716	SAP4
	ATO1	orf19.4384.1	CTR1	BMT9	PST1
	BLP1	RIB3	CZF1	BUL1	PST2
	CAN3		DFR1	CFL11	SAP5
	CIP1		FRP1	DDR48	SOD3
	CPA1		GIT1	DOT5	WOR1
	CPH2		GLX3	ERG1
	CRP1		GPX1	ERG251
	CSH1		HSP12	FAV1
	CUP9		OPT4	GLK1
	DAK2		orf19.1562	GLK4
	DAP1		orf19.1774	HMS1
	DEF1		orf19.2202	HSP31
	DES1		orf19.2210	IFE2
	ECM42		orf19.2457	IFF9
	ERG3		orf19.2691	LAP3
	GCA1		orf19.2959.1	MAL31
	GPH1		orf19.3087.1	orf19.11
	GPX2		orf19.36.1	orf19.1344
	HEM13		orf19.4530.1	orf19.1350
	HGT6		orf19.4749	orf19.1368
	HGT9		orf19.5592	orf19.1433
	HXK2		orf19.5963	orf19.1691
	IFD6		orf19.6608	orf19.1862
	IFR1		orf19.7077	orf19.1964
	MAL2		orf19.715	orf19.217
	MOH1		orf19.7341	orf19.2371
	OLE1		orf19.775	orf19.33
	orf19.1349		PCK1	orf19.3655
	orf19.1353		PGA7	orf19.3982
	orf19.1365		PHO89	orf19.4391
	orf19.2076		PTP3	orf19.4450.1
	orf19.2372		RBT5	orf19.4459
	orf19.2431		YVC1	orf19.4507
	orf19.2452			orf19.4508
	orf19.2591			orf19.4509
	orf19.4013			orf19.510
	orf19.4383			orf19.5114.1
	orf19.4923			orf19.519
	orf19.4970			orf19.5611
	orf19.5210			orf19.5614
	orf19.541			orf19.5785
	orf19.6079			orf19.6008.3
	orf19.6113			orf19.6200
	orf19.675			orf19.6282
	orf19.6822			orf19.6704
	orf19.6852.1			orf19.6816
	orf19.7196			orf19.6859
	orf19.7502			orf19.69
	orf19.7567			orf19.699
	PDC11			orf19.7085
	PFK1			orf19.7305
	PFK2			orf19.7504
	PGA26			orf19.90
	PGA4			orf19.929
	PGK1			OSM1
	POL93			PGA10
	PRM1			PGA34
	RBT1			PGA45
	SAP2			PLB4.5
	SAP7			PRP13
	SEO1			PSA2
	STF2			QDR1
	SUR2			RHR2
	TDH3			RNR22
	TYE7			SAP6
	UGA1			SHA3
	YHB1			UCF1
	ZSF1			UGA6
				XOG1
				XYL2

## Sheet: Venn Diagram RPMI+FBS up
	bcr1	wor3	wor3bcr1	bcr1 and wor3bcr1	wor3 and wor3bcr1	bcr1 and wor3 and wor3bcr1
	ADH3	ARG8	COF1	CAN1	HWP2	CWH8
	AGA1	BIO2	MNN41	CFL1	orf19.3460	DAG7
	BMT7	BUL1	MRV8	CFL2	orf19.413	JEN2
	CSA2	CAT8	MTR2	CFL4	orf19.4880	PGA6
	FMA1	CRZ2	orf19.1062	CFL5	orf19.5572	YWP1
	FRE10	EAP1	orf19.1075	FAV2	RBT1
	HYR1	FMP45	orf19.258	FET31	SAP7
	NCE103	HAK1	orf19.2818	GDH3	UGA3
	OFI1	HIS3	orf19.3337	PGA46
	orf19.1943	IFF11	orf19.3461	PHO87
	orf19.3376	IFG3	orf19.3828	RBR1
	orf19.7056	LIP1	PIR1	RBR2
	SEF2	LYS22	SIM1	SCW11
		MRV2	SOD4	THI20
		OP4	WOR2
		orf19.1239
		orf19.1363
		orf19.1370
		orf19.1539
		orf19.1541
		orf19.246
		orf19.2460
		orf19.2633.1
		orf19.265
		orf19.3643
		orf19.3721
		orf19.4653
		orf19.4654
		orf19.4789
		orf19.4873
		orf19.4921.1
		orf19.5140
		orf19.6192
		orf19.6245
		orf19.6311
		orf19.693
		orf19.6950
		orf19.715
		orf19.7296
		PCL5
		PGA17
		PGA26
		PRY1
		SAP2
		TIM9
		YHB5

## Sheet: ChIP
ORF#	Gene name	Description	Opaque Cell Wor3 ChIP-chip			Gene ID (ORF #)	Alternative Name	CGD Description	Bcr1 ChIP-chip Significant Enrichment (log2)			Genes shared by both Wor3 ChIP and Bcr1 ChIP	Bcr1 ChIP-chip Significant Enrichment (log2)	Opaque Cell Wor3 ChIP-chip
orf19.6805	orf19.6805	Predicted ORF in Assemblies 19, 20 and 21	3.006			orf19.5302	PGA31	Putative GPI-anchored protein; expression is regulated upon white-opaque switching; induced during cell wall regeneration; possibly spurious ORF	2.341			orf19.7380	1.551	0.641
orf19.2822	orf19.2822	Predicted ORF in Assemblies 19, 20 and 21	2.743			orf19.7502	orf19.7502	Predicted ORF in Assemblies 19, 20 and 21; greater mRNA abundance observed in a cyr1 homozygous null mutant than in wild type; possibly spurious ORF (Annotation Working Group prediction)	2.201			orf19.450	1.449	0.643
orf19.2823	RFG1	Transcriptional regulator of filamentous growth and hyphal genes; acts in Tup1p-dependent and -independent pathways; binds DNA; has HMG domain; not transcriptionally regulated by oxygen or serum; not responsible for hypoxic repression	2.743			orf19.610	EFG1	Transcriptional repressor; required for white-phase cell type; hyphal growth, metabolism, cell-wall gene regulator; roles in adhesion, virulence; Cph1p and Efg1p have role in host cytokine response; bHLH; binds E-box; T206 phosphorylated	2.06			orf19.5933	1.124	0.692
orf19.4883	orf19.4883	Predicted ORF in Assemblies 19, 20 and 21; constitutive expression independent of MTL or white-opaque status	2.408			orf19.7336	orf19.7336	Predicted ORF in Assemblies 19, 20 and 21	1.996			CRZ2	1.573	0.741
orf19.4884	WOR1	Transcriptional regulator ("master switch") of white-opaque phenotypic switching; required to establish and maintain the opaque state; opaque-specific, nuclear; regulates its own expression; suggested role in regulation of adhesion factors	2.408			orf19.7337	orf19.7337	Predicted ORF in Assemblies 19, 20 and 21	1.996			orf19.6874	1.194	0.762
orf19.467	WOR3	Predicted ORF in Assemblies 19, 20 and 21	2.343			orf19.723	BCR1	Transcription factor required for wild-type biofilm formation; not required for hyphal growth; regulates cell-surface-associated genes; has C2H2 zinc finger; similar to S. cerevisiae Ypl230Wp; filament induced; Tup1p-, Tec1p-regulated	1.958			RME1	0.716	0.777
orf19.6734	TCC1	Protein involved in regulation of filamentous growth and virulence; interacts with Tup1p; acts in transcriptional regulation of hypha-specific genes; contains 4 tetratricopeptide repeat (TPR) motifs; flucytosine repressed; Tbp1p-activated	2.121			orf19.721	orf19.721	Predicted ORF in Assemblies 19, 20 and 21	1.958			AAF1	1.104	0.784
orf19.6736	orf19.6736	Predicted ORF in Assemblies 19, 20 and 21	2.121			orf19.6734	TCC1	Protein involved in regulation of filamentous growth and virulence; interacts with Tup1p; acts in transcriptional regulation of hypha-specific genes; contains four tetratricopeptide repeat	1.937			DAP2	0.886	0.838
orf19.2962	orf19.2962	Predicted ORF in Assemblies 19, 20 and 21	2.08			orf19.177	orf19.177	Predicted ORF in Assemblies 19, 20 and 21	1.907			orf19.4320	0.886	0.838
orf19.7150	NRG1	Transcriptional repressor; regulates hyphal genes, virulence genes, chlamydospore development, and genes involved in rescue and stress responses; effects both Tup1p-dependent (major) and -independent (minor) regulation	1.803			orf19.1821	orf19.1821	Predicted ORF in Assemblies 19, 20 and 21; transcription is repressed in response to alpha pheromone in SpiderM medium	1.907			orf19.4321	0.6	0.838
orf19.7151	orf19.7151	Predicted ORF in Assemblies 19, 20 and 21	1.803			orf19.2822	orf19.2822	Predicted ORF in Assemblies 19, 20 and 21; possibly spurious ORF (Annotation Working Group prediction)	1.877			CUP9	1.033	0.863
orf19.7152	orf19.7152	Protein similar to Aspergillus CYSK O-acetylserine sulfhydrylase, suggesting that C. albicans uses an O-acetyl-serine (OAS) pathway of sulfur assimilation; upregulated in biofilm; protein level decreased in stationary phase cultures	1.803			orf19.2823	RFG1	Transcriptional regulator of filamentous growth and hyphal genes; acts in Tup1p-dependent and -independent pathways; binds DNA; has HMG domain; not transcriptionally regulated by oxygen or serum; not responsible for hypoxic repression	1.877			GAL1	0.611	0.88
orf19.5994	RHB1	Putative small G protein from the Ras superfamily involved in cell wall integrity and control of filamentous growth under nitrogen starvation	1.683			orf19.6713	orf19.6713	Predicted ORF in Assemblies 19, 20 and 21	1.817			orf19.3336	0.669	0.928
orf19.1958	orf19.1958	Predicted ORF in Assemblies 19, 20 and 21	1.653			orf19.6715	orf19.6715	Predicted ORF in Assemblies 19, 20 and 21	1.817			WOR2	1.639	0.93
orf19.4072	IFF6	Putative GPI-anchored protein of unknown function; opaque-specific transcription; macrophage-induced gene	1.642			orf19.7592	FAA4	Predicted acyl CoA synthase	1.793			orf19.5991	1.31	0.93
orf19.7592	FAA4	Predicted acyl CoA synthase	1.569			orf19.4166	orf19.4166	Predicted zinc-finger protein of unknown function	1.729			JEN2	0.675	0.933
orf19.6713	orf19.6713	Predicted ORF in Assemblies 19, 20 and 21	1.524			orf19.4167	orf19.4167	Predicted ORF in Assemblies 19, 20 and 21	1.729			orf19.5308	0.675	0.933
orf19.6715	orf19.6715	Predicted ORF in Assemblies 19, 20 and 21	1.524			orf19.6736	orf19.6736	Predicted ORF in Assemblies 19, 20 and 21	1.656			orf19.177	1.907	0.95
orf19.4900	orf19.4900	Predicted ORF in Assemblies 19, 20 and 21	1.498			orf19.5994	RHB1	Predicted ORF in Assemblies 19, 20 and 21	1.642			orf19.1821	1.907	0.95
orf19.935	AGA1	Protein with some similarity to agglutinin subunit; expression is regulated upon white-opaque switching	1.444			orf19.5992	WOR2	Transcriptional regulator of white-opaque switching; required for maintenance of opaque state	1.639			UME6	0.944	0.95
orf19.4279	MNN1	Putative alpha-1,3-mannosyltransferase, a component of mannosyltransferase complex; transcription is negatively regulated by Rim101p; transcription is elevated in chk1 and nik1 homozygous null mutants, but not in the sln1 null mutant	1.434			orf19.2356	CRZ2	Putative transcription factor; zinc finger; similar to S. cerevisiae Crz1p; homozygous crz1, not crz2, null mutation suppresses fluconazole resistance of homozygous cka2 null (defective in CK2 kinase ); Rim101p-downregulated at pH 8	1.573			PTH2	0.956	0.987
orf19.4280	orf19.4280	Predicted ORF in Assemblies 19, 20 and 21	1.434			orf19.53	orf19.53	Predicted ORF in Assemblies 19, 20 and 21	1.561			CHT2	1.251	1.115
orf19.867	orf19.867	Predicted ORF in Assemblies 19, 20 and 21	1.416			orf19.54	RHD1	Putative transmembrane protein with hydrophobic N and C termini and a Ser-Gly rich region; transcription is decreased upon yeast-hyphal switch; expression is regulated upon white-opaque switching	1.561			orf19.3897	1.251	1.115
orf19.868	ADAEC	Transcription is specific to white cell type	1.416			orf19.7380	orf19.7380	Predicted ORF in Assemblies 19, 20 and 21	1.551			FCY23	0.811	1.18
orf19.7521	REP1	Protein involved in negative regulation of MDR1 transcription; mutants show increased resistance to azole drugs	1.336			orf19.7381	orf19.7381	Predicted zinc-finger protein of unknown function; not essential for viability	1.551			orf19.1830	0.811	1.18
orf19.7522	orf19.7522	Predicted ORF in Assemblies 19, 20 and 21; mutation confers hypersensitivity to amphotericin B	1.336			orf19.1285	orf19.1285	Predicted ORF in Assemblies 19, 20 and 21	1.479			YWP1	0.666	1.182
orf19.4056	BRG1	Putative DNA-binding transcription factor; similar to S. cerevisiae Gat2p; transposon mutation affects filamentous growth	1.329			orf19.3010.1	ECM33	Cell wall protein; putative GPI-anchor; mutants show cell-wall defects and reduced adhesion, host cell damage, and endocytosis; fluconazole-induced; caspofungin repressed; functional homolog of S. cerevisiae Ecm33p	1.475			orf19.849	0.8	1.201
orf19.2002	orf19.2002	Predicted ORF in Assemblies 19, 20 and 21	1.276			orf19.450	orf19.450	Predicted ORF in Assemblies 19, 20 and 21	1.449			EFG1	2.06	1.222
orf19.2003	HNM1	Predicted ORF in Assemblies 19, 20 and 21; mutation confers hypersensitivity to toxic ergosterol analog; shows colony morphology-related gene regulation by Ssn6p; clade-associated gene expression	1.276			orf19.532	RBR2	Cell wall protein; expression is repressed by Rim101p; expression is regulated upon white-opaque switching; transcription is repressed in response to alpha pheromone in SpiderM medium; macrophage-induced gene	1.422			CZF1	0.922	1.24
orf19.2638	orf19.2638	Predicted ORF in Assemblies 19, 20 and 21	1.265			orf19.2360	URA2	Predicted ORF in Assemblies 19, 20 and 21; flucytosine induced; macrophage/pseudohyphal-induced; intron in 5'-UTR	1.333			orf19.3869	1.109	1.253
orf19.2639	orf19.2639	Predicted ORF in Assemblies 19, 20 and 21	1.265			orf19.5991	orf19.5991	Predicted ORF in Assemblies 19, 20 and 21	1.31			BRG1	0.879	1.329
orf19.1232	VRG4	GDP-mannose transporter; essential; required for glycosylation, hyphal growth; functional homolog of S. cerevisiae Vrg4p, which imports GDP-mannose from cytoplasm to Golgi for protein and lipid mannosylation; no mammalian homolog	1.254			orf19.7151	orf19.7151	Predicted ORF in Assemblies 19, 20 and 21	1.308			orf19.867	0.813	1.416
orf19.3869	orf19.3869	Predicted ORF in Assemblies 19, 20 and 21; regulated by Tsa1p, Tsa1Bp in minimal media at 37 deg; shows colony morphology-related gene regulation by Ssn6p	1.253			orf19.850	orf19.850	Predicted ORF in Assemblies 19, 20 and 21	1.308			AGA1	1.043	1.444
orf19.3127	CZF1	Transcriptional regulator of white-opaque switching frequency; hyphal growth regulator; has C-terminal zinc finger and central Glu-rich region; expression in S. cerevisiae causes dominant-negative inhibition of pheromone response	1.24			orf19.851	orf19.851	Protein of unknown function; transcription is negatively regulated by Rim101p	1.308			orf19.4900	1.096	1.498
orf19.5124	RBR3	Cell wall protein; expression is repressed by Rim101p; possibly an essential gene, disruptants not obtained by UAU1 method	1.237			orf19.938	orf19.938	Predicted ORF in Assemblies 19, 20 and 21	1.279			orf19.6713	1.817	1.524
orf19.4650	ILV6	Putative regulatory subunit of acetolacetate synthase ; fungal-specific (no human or murine homolog); alkaline upregulated; regulated by Gcn2p and Gcn4p	1.236			orf19.1958	orf19.1958	Predicted ORF in Assemblies 19, 20 and 21; possibly spurious ORF (Annotation Working Group prediction)	1.256			orf19.6715	1.817	1.524
orf19.4769	IPT1	Inositol phosphoryl transferase, involved in sphingolipid biosynthesis; catalyzes the synthesis of the most abundant sphingolipid, mannose-(inositol-P)2-ceramide, M(IP)2C, from MIPC; required for wild-type membrane localization of Cdr1p	1.233			orf19.7055	orf19.7055	Predicted ORF in Assemblies 19, 20 and 21; possibly spurious ORF (Annotation Working Group prediction)	1.253			FAA4	1.793	1.569
orf19.7550	IFA14	Predicted ORF in Assemblies 19, 20 and 21; Plc1p-regulated; transcription is induced in response to alpha pheromone in SpiderM medium	1.23			orf19.7056	orf19.7056	Predicted ORF in Assemblies 19, 20 and 21	1.253			orf19.1958	1.256	1.653
orf19.7551	ALO1	D-Arabinono-1,4-lactone oxidase, involved in biosynthesis of dehydro-D-arabinono-1,4-lactone, which has a protective role against oxidative damage; required for full virulence in a mouse model of systemic infection	1.23			orf19.3895	CHT2	Chitinase; putative N-terminal catalytic domain, GPI anchor, O-mannosylated region, signal peptide; 3 N-glycosylation motifs; downregulated in core caspofungin response; induced in yeast-form cells; Cyr1p-, Efg1p-, pH-regulated	1.251			RHB1	1.642	1.683
orf19.610	EFG1	Transcriptional repressor; required for white-phase cell type; hyphal growth, metabolism, cell-wall gene regulator; roles in adhesion, virulence; Cph1p and Efg1p have role in host cytokine response; bHLH; binds E-box; T206 phosphorylated	1.222			orf19.3897	orf19.3897	Predicted ORF in Assemblies 19, 20 and 21; decreased transcription is observed upon fluphenazine treatment or in an azole-resistant strain that overexpresses CDR1 and CDR2; transcription is repressed in response to alpha pheromone in SpiderM medium	1.251			orf19.7151	1.308	1.803
orf19.849	orf19.849	Predicted ORF in Assemblies 19, 20 and 21	1.201			orf19.5906	ADE2	Phosphoribosylaminoimadazole carboxylase; enzyme of adenine biosynthesis; required for wild-type growth and virulence in immunosuppressed mouse systemic infection; not induced during GCN response, in contrast to S. cerevisiae ortholog	1.242			orf19.7152	1.043	1.803
orf19.3618	YWP1	Cell wall and secreted protein with suggested role in dispersal in host; mutation causes increased adhesion and biofilm formation; has stable propeptide; regulated by growth phase, phosphate, Ssk1p, Ssn6p, Efg1p, Efh1p; mRNA binds to She3p	1.182			orf19.4000	orf19.4000	Putative homeodomain transcription factor; predicted ORF in Assemblies 19, 20 and 21	1.237			NRG1	0.919	1.803
orf19.1830	orf19.1830	Predicted ORF in Assemblies 19, 20 and 21	1.18			orf19.7539	INO2	Transcriptional activator that may be involved in regulation of ribosomal protein genes; forms a heterodimer with Ino4p; related to S. cerevisiae Ino2p	1.229			TCC1	1.937	2.121
orf19.1832	FCY23	Putative transporter; Gcn4p-regulated; more similar to S. cerevisiae Tpn1p, which is a vitamin B6 transporter, than to purine-cytosine permeases	1.18			orf19.7539.1	orf19.7539.1	Predicted ORF in Assemblies 19, 20 and 21	1.229			orf19.6736	1.656	2.121
orf19.695	RGS2	Protein of RGS superfamily; not essential for viability	1.124			orf19.454	SFL1	Protein involved in negative regulation of flocculation and filamentous growth; induced in core caspofungin response	1.222			orf19.4883	0.9	2.408
orf19.696	STE2	Receptor for alpha factor mating pheromone, MFalpha; required for a-type cells to respond to alpha factor, for opaque a-form mating and white a-form response; possible Kex2p substrate; a-specific, alpha-factor induced, A1-Alpha2p repressed	1.124			orf19.6783	orf19.6783	Predicted ORF in Assemblies 19, 20 and 21	1.218			WOR1	0.895	2.408
orf19.3895	CHT2	Chitinase, required for normal filamentous growth; mRNA binds to She3p and is localized to buds of yeast-form cells and hyphal tips; downregulated in core caspofungin response; induced in yeast-form cells; Cyr1p-, Efg1p-, pH-regulated	1.115			orf19.467	orf19.467	Predicted ORF in Assemblies 19, 20 and 21	1.215			orf19.2822	1.877	2.743
orf19.3897	orf19.3897	Protein of unknown function; decreased transcription is observed upon fluphenazine treatment or in an azole-resistant strain that overexpresses CDR1 and CDR2; transcription is repressed in response to alpha pheromone in SpiderM medium	1.115			orf19.5234	RBD1	Rhomboid-like protein; similar to putative intramembrane serine proteases; involved in filamentous growth; Gcn4p-regulated; caspofungin repressed	1.215			RFG1	1.877	2.743
orf19.4651	PGA53	GPI-anchored cell surface protein of unknown function; greater mRNA abundance observed in a cyr1 homozygous null mutant than in wild type	1.087			orf19.848	PGA16	Putative GPI-anchored protein of unknown function; possibly spurious ORF	1.203			orf19.6805	0.747	3.006
orf19.3238	orf19.3238	Predicted ORF in Assemblies 19, 20 and 21	1.052			orf19.847	YIM1	Protein similar to protease of mitochondrial inner membrane; increased transcription is observed upon benomyl treatment; macrophage-downregulated gene	1.203
orf19.3239	CTF18	Predicted ORF in Assemblies 19, 20 and 21; cell-cycle regulated periodic mRNA expression	1.052			orf19.5741	ALS1	Adhesin; ALS family of cell-surface glycoproteins; adhesion, virulence roles; immunoprotective; in band at hyphal base; amyloid domain; biofilm-induced; Rfg1p, Ssk1p, growth-regulated; strain background affects expression	1.199
orf19.3669	SHA3	Protein similar to S. cerevisiae Sha3p, a serine/threonine kinase involved in glucose transport; transposon mutation affects filamentous growth; fluconazole-induced; ketoconazole-repressed; induced in by alpha pheromone; possibly essential	1.047			orf19.3193	FCR3	Transcriptional regulator of the bZip family; partially functionally complements the fluconazole sensitivity of an S. cerevisiae pdr1 pdr3 double mutant; probable ortholog of S. cerevisiae Yap3p	1.199
orf19.2920	orf19.2920	Predicted ORF in Assemblies 19, 20 and 21	1.04			orf19.3195	HIP1	Alkaline upregulated; flucytosine induced; regulated by Plc1p, Gcn2p and Gcn4p; fungal-specific (no human or murine homolog)	1.199
orf19.5604	MDR1	Multidrug efflux pump of plasma membrane; MDR family of major facilitator transporter superfamily; methotrexate is preferred substrate; overexpression in drug-resistant clinical isolates confers fluconazole resistance	1.022			orf19.6874	orf19.6874	Predicted ORF in Assemblies 19, 20 and 21	1.194
orf19.4231	PTH2	Predicted ORF in Assemblies 19, 20 and 21; constitutive expression independent of MTL or white-opaque status	0.987			orf19.451	SOK1	Transcription is induced in response to alpha pheromone in SpiderM medium	1.19
orf19.2459	orf19.2459	Putative protein of unknown function; mRNA binds to She3p	0.973			orf19.6202	RBT4	Similar to plant pathogenesis-related proteins; required for virulence in mouse systemic, rabbit corneal infections; not required for filamentation; secretion signal; TUP1/RFG1/SSN6/HOG1 repressed; serum, hyphal, pheromone, alkaline-induced	1.156
orf19.177	orf19.177	Predicted ORF in Assemblies 19, 20 and 21	0.95			orf19.1286	orf19.1286	Predicted ORF in Assemblies 19, 20 and 21	1.147
orf19.1821	orf19.1821	Predicted ORF in Assemblies 19, 20 and 21; transcription is repressed in response to alpha pheromone in SpiderM medium	0.95			orf19.5933	orf19.5933	Predicted ORF in Assemblies 19, 20 and 21; increased transcription is observed upon benomyl treatment; possibly spurious ORF (Annotation Working Group prediction)	1.124
orf19.1822	UME6	Transcription factor; required for wild-type hyphal extension, virulence; zinc cluster DNA-binding motif; similar to S. cerevisiae Ume6p, which is a meiotic regulator; alkaline upregulated; filament induced; regulated by Nrg1p, Tup1p, RFG1p	0.95			orf19.3869	orf19.3869	Predicted ORF in Assemblies 19, 20 and 21; regulated by Tsa1p, Tsa1Bp in minimal media at 37 deg; shows colony morphology-related gene regulation by Ssn6p	1.109
orf19.4972	orf19.4972	Putative transcription factor with zinc finger DNA-binding motif	0.937			orf19.7436	AAF1	Possible regulatory protein; Glu-rich domain; production in S. cerevisiae increases endothelial cell adherence and flocculence; expressed under diverse conditions, detected in yeast-form and hyphal cells; alkaline or caspofungin upregulated	1.104
orf19.4975	HYR1	GPI-anchored cell wall protein; hyphal-induced; macrophage-induced; repressed when co-cultured with neutrophils; role in resistance to killing by neutrophils; role in azole resistance; regulated by Rfg1p, Efg1p, Nrg1p, Tup1p, Cyr1p, Bcr1p	0.937			orf19.2062	SOD4	Copper- and zinc-containing superoxide dismutase, expression is regulated during white-opaque switching; ciclopirox olamine induced; caspofungin repressed; member of a gene family that includes SOD1, SOD4, SOD5, and SOD6	1.102
orf19.4394	orf19.4394	Predicted ORF in Assemblies 19, 20 and 21; transcription is induced in response to alpha pheromone in SpiderM medium	0.937			orf19.4900	orf19.4900	Predicted ORF in Assemblies 19, 20 and 21	1.096
orf19.5307	JEN2	Dicarboxylic acid transporter; regulated by glucose repression; induced by Rgt1p; transcription is upregulated in both intermediate and mature biofilms; disruptants not obtained by UAU1 method	0.933			orf19.935	AGA1	Protein with some similarity to agglutinin subunit; expression is regulated upon white-opaque switching	1.043
orf19.5308	orf19.5308	Predicted ORF in Assemblies 19, 20 and 21; induced by Rgt1p	0.933			orf19.7152	orf19.7152	Protein similar to Aspergillus CYSK O-acetylserine sulfhydrylase, suggesting that C. albicans uses an O-acetyl-serine (OAS) pathway of sulfur assimilation; upregulated in biofilm	1.043
orf19.5991	orf19.5991	Predicted ORF in Assemblies 19, 20 and 21	0.93			orf19.4960	orf19.4960	Predicted ORF in Assemblies 19, 20 and 21	1.036
orf19.5992	WOR2	Transcriptional regulator of white-opaque switching; required for maintenance of opaque state	0.93			orf19.4961	STP2	Transcription factor; activates transcription of genes encoding amino acid permeases; activated via amino-acid-induced proteolytic processing	1.036
orf19.4882	orf19.4882	Predicted ORF in Assemblies 19, 20 and 21	0.93			orf19.6514	CUP9	Transcription reduced upon yeast-hyphal switch; ketoconazole-induced; Plc1p-regulated; shows colony morphology-related gene regulation by Ssn6p	1.033
orf19.3336	orf19.3336	Predicted ORF in Assemblies 19, 20 and 21	0.928			orf19.5908	TEC1	TEA/ATTS transcription factor involved in regulation of hypha-specific genes; required for wild-type biofilm formation; regulates BCR1; directly transcriptionally regulated by Cph2p under some growth conditions; alkaline upregulated	1.023
orf19.218	BUD20	Protein similar to S. cerevisiae Bud20p, which affects bud site selection; transposon mutation affects filamentous growth	0.901			orf19.5625	orf19.5625	Predicted ORF in Assemblies 19, 20 and 21	1.014
orf19.220	PIR1	Structural protein of cell wall; 1,3-beta-glucan-linked; O-glycosylated by Pmt1p; N-mannosylated; tandem repeats; heterozygous mutant has cell wall defects; hyphal repressed; Hog1p, fluconazole, hypoxia induced; iron, Efg1p, Plc1p regulated	0.901			orf19.5626	orf19.5626	Predicted ORF in Assemblies 19, 20 and 21; Plc1p-regulated	1.014
orf19.3670	GAL1	Galactokinase; transcription regulated by galactose; transcription regulated by Mig1p and Tup1p; not required for systemic mouse virulence; farnesol-downregulated in biofilm; fluconazole-induced	0.88			orf19.5179	LIP5	Secreted lipase, member of differentially expressed lipase gene family with possible roles in nutrition and acidic microenvironment; LIP5 and LIP8 expressed at all stages of mucosal and systemic infection; affects filamentous growth	1.008
orf19.5949	FAS2	Alpha subunit of fatty-acid synthase; required for virulence in mouse systemic infection and rat oropharyngeal infection models; regulated by Efg1p; fluconazole-induced; amphotericin B repressed	0.88			orf19.3337	orf19.3337	Predicted ORF in Assemblies 19, 20 and 21	1.007
orf19.5999	DYN1	Dynein heavy chain; dynein is a motor protein that moves toward the microtubule minus end; required for wild-type yeast-form cell separation, spindle positioning, nuclear migration, hyphal growth; transcription is regulated by Mig1p	0.87			orf19.3338	orf19.3338	Predicted ORF in Assemblies 19, 20 and 21	1.007
orf19.6000	CDR1	Multidrug transporter of ATP-binding cassette (ABC) superfamily; transports phospholipids in an in-to-out direction; transcription induced by beta-estradiol, progesterone, corticosteroid, or cholesterol	0.87			orf19.3794	ZAP1	Putative DNA-binding transcription factor; 5 C-terminal zinc-finger motifs; similar to S. cerevisiae Zap1p; transposon mutation affects filamentous growth; suppresses S. cerevisiae rok1 mutant inviability	0.993
orf19.6514	CUP9	Protein of unknown function, upregulated in clinical isolates from HIV+ patients with oral candidiasis; transcription reduced upon yeast-hyphal switch; ketoconazole-induced; Plc1p-regulated; shows colony morphology-related Ssn6p regulation	0.863			orf19.7077	orf19.7077	Protein of unknown function; Plc1p-regulated; transcription is negatively regulated by Rim101p	0.961
orf19.4931	orf19.4931	Putative tRNA-Cys synthetase; genes encoding ribosomal subunits, translation factors, and tRNA synthetases are downregulated upon phagocytosis by murine macrophage; transcription is induced in response to alpha pheromone in SpiderM medium	0.862			orf19.7078	orf19.7078	Predicted ORF in Assemblies 19, 20 and 21	0.961
orf19.4931.1	RPL14	ORF Predicted by Annotation Working Group	0.862			orf19.7053	GAC1	Protein described as similar to regulatory subunit of serine/threonine phosphoprotein phosphatase 1; fluconazole-induced; caspofungin repressed; regulated by Nrg1p, Tup1p	0.96
orf19.448	orf19.448	Predicted ORF in Assemblies 19, 20 and 21	0.859			orf19.1961	orf19.1961	Predicted ORF in Assemblies 19, 20 and 21	0.96
orf19.4320	orf19.4320	Predicted ORF in Assemblies 19, 20 and 21	0.838			orf19.7054	orf19.7054	Predicted ORF in Assemblies 19, 20 and 21	0.96
orf19.4321	orf19.4321	Predicted ORF in Assemblies 19, 20 and 21	0.838			orf19.4231	PTH2	Predicted ORF in Assemblies 19, 20 and 21; constitutive expression independent of MTL or white-opaque status	0.956
orf19.4322	DAP2	Protein described as dipeptidyl aminopeptidase; transcriptionally regulated during macrophage response	0.838			orf19.2942	DIP5	Putative permease for dicarboxylic amino acids; transcriptionally induced upon phagocytosis by macrophage; Gcn4p-regulated; upregulated by Rim101p at pH 8	0.952
orf19.5288	IFE2	Protein described as an alcohol dehydrogenase; decreased expression in hyphae compared to yeast-form cells; Efg1p-regulated; fluconazole-induced; Hog1p-induced; increased expression in response to prostaglandins	0.81			orf19.2943.5	orf19.2943.5	ORF Predicted by Annotation Working Group	0.952
orf19.410.3	orf19.410.3	Lumazine synthase (6,7-dimethyl-8-ribityllumazine synthase, DMRL synthase); catalyzes the penultimate step in the synthesis of riboflavin	0.805			orf19.7414	ALS6	ALS family protein; expression in S. cerevisiae confers adhesion to gelatin; macrophage-induced gene; N-terminal adhesion domain; ALS family includes cell-surface glycoproteins, some with adhesin function	0.951
orf19.411	orf19.411	Protein described as similar to GTPase regulators; transcriptionally regulated by iron; expression greater in low iron; transcriptionally activated by Mnl1p under weak acid stress	0.805			orf19.1822	UME6	Transcription factor; required for wild-type hyphal extension, virulence; zinc cluster DNA-binding motif; similar to S. cerevisiae Ume6p, which is a meiotic regulator; alkaline upregulated; filament induced; regulated by Nrg1p, Tup1p, RFG1p	0.944
orf19.6027	orf19.6027	Predicted ORF in Assemblies 19, 20 and 21	0.789			orf19.1957	CYC3	Cytochrome c heme lyase, mitochondrial; gene also encodes antigenic cell-wall protein; mRNA more abundant in filaments than yeast-form; induced on polystyrene adherence, interaction with macrophage; N-glycosylation, 2 heme-binding motifs	0.939
orf19.6028	HGC1	Hypha-specific G1 cyclin-related protein involved in regulation of hyphal morphogenesis; Cdc28p-Hgc1p maintains Cdc11p S394 phosphorylation during hyphal growth; required for virulence in mouse model; regulated by Nrg1p, Tup1p, farnesol	0.789			orf19.3127	CZF1	Transcriptional regulator of white-opaque switching frequency; hyphal growth regulator; has C-terminal zinc finger and central Glu-rich region; expression in S. cerevisiae causes dominant-negative inhibition of pheromone response	0.922
orf19.7436	AAF1	Possible regulatory protein; Glu-rich domain; production in S. cerevisiae increases endothelial cell adherence and flocculence; expressed under diverse conditions, detected in yeast-form and hyphal cells; alkaline or caspofungin upregulated	0.784			orf19.740	HAP41	Predicted ORF in Assemblies 19, 20 and 21; possibly spurious ORF (Annotation Working Group prediction)	0.919
orf19.4438	RME1	Protein similar to S. cerevisiae meiotic regulator Rme1p; white-specific transcription; upregulation correlates with clinical development of fluconazole resistance; transcription is not regulated during rat oral infection	0.777			orf19.7150	NRG1	Transcriptional repressor; regulates hyphal genes, virulence genes, chlamydospore development, and genes involved in rescue and stress responses; effects both Tup1p-dependent (major) and -independent (minor) regulation	0.919
orf19.655	PHO84	Protein similar to high-affinity phosphate transporters; expression is regulated upon white-opaque switching or biofilm formation; Hog1p, ciclopirox olamine or alkaline induced; caspofungin or stress repressed; upregulated in RHE model	0.769			orf19.1735	orf19.1735	Predicted ORF in Assemblies 19, 20 and 21	0.918
orf19.656	DPP1	Putative diacylglycerol pyrophosphate phosphatase of diacylglycerol production for phospholipid biosynthesis; downregulation correlates with clinical development of fluconazole resistance	0.769			orf19.1736	orf19.1736	Predicted ORF in Assemblies 19, 20 and 21	0.918
orf19.5341	RPS4A	Predicted ribosomal protein; genes encoding cytoplasmic ribosomal subunits, translation factors, and tRNA synthetases are downregulated upon phagocytosis by murine macrophage; transcription is positively regulated by Tbf1p	0.764			orf19.5717	orf19.5717	Predicted ORF in Assemblies 19, 20 and 21	0.918
orf19.6874	orf19.6874	Predicted ORF in Assemblies 19, 20 and 21	0.762			orf19.4459	orf19.4459	Predicted ORF in Assemblies 19, 20 and 21; similar to S. cerevisiae Ynl234wp, which is a putative heme-binding stress-related protein; transposon mutation affects filamentous growth	0.917
orf19.6555	orf19.6555	Predicted ORF in Assemblies 19, 20 and 21	0.756			orf19.5716	SAP4	Secreted aspartyl proteinase; sap4 sap5 sap6 triple mutant has defects in systemic virulence (mouse, guinea pig), survival in macrophage, and protein utilization for nitrogen; expressed during mucosal and systemic infections, oral carriage	0.916
orf19.6556	orf19.6556	Predicted ORF in Assemblies 19, 20 and 21	0.756			orf19.2506	orf19.2506	Predicted ORF in Assemblies 19, 20 and 21; opaque-specific transcription; Hog1p-downregulated	0.911
orf19.2356	CRZ2	Putative transcription factor; zinc finger; similar to S. cerevisiae Crz1p; homozygous crz1, not crz2, null mutation suppresses fluconazole resistance of homozygous cka2 null (defective in CK2 kinase ); Rim101p-downregulated at pH 8	0.741			orf19.3968	orf19.3968	Predicted ORF in Assemblies 19, 20 and 21	0.911
orf19.5933	orf19.5933	Predicted ORF in Assemblies 19, 20 and 21; increased transcription is observed upon benomyl treatment	0.692			orf19.3969	orf19.3969	Predicted ORF in Assemblies 19, 20 and 21	0.911
orf19.1523	FMO1	Predicted ORF in Assemblies 19, 20 and 21; mutation confers hypersensitivity to toxic ergosterol analog, and to amphotericin B	0.687			orf19.4883	orf19.4883	Predicted ORF in Assemblies 19, 20 and 21; constitutive expression independent of MTL or white-opaque status	0.9
orf19.1525	orf19.1525	Predicted ORF in Assemblies 19, 20 and 21	0.687			orf19.5845	RNR3	Protein described as large subunit of ribonucleotide reductase; transcriptionally regulated by iron; expression greater in low iron	0.9
orf19.4698	PTC8	Predicted type 2C protein phosphatase, serine/threonine-specific; required for hyphal growth; induced under stress	0.684			orf19.1932	CFL4	Similar to ferric reductase, C-terminal region; expression greater in low iron; transcription is negatively regulated by Sfu1p; ciclopirox olamine induced; shows colony morphology-related gene regulation by Ssn6p	0.898
orf19.4699	orf19.4699	Putative phospholipase of patatin family; similar to S. cerevisiae Ymr313p; predicted Kex2p substrate	0.684			orf19.2726	orf19.2726	Predicted ORF in Assemblies 19, 20 and 21; Plc1p-regulated	0.897
orf19.4312	orf19.4312	Predicted ORF in Assemblies 19, 20 and 21	0.673			orf19.4884	WOR1	Transcriptional regulator ("master switch") of white-opaque phenotypic switching; required to establish and maintain the opaque state; opaque-specific, nuclear; regulates its own expression; suggested role in regulation of adhesion factors	0.895
orf19.7218	RBE1	Putative cell wall protein; transcription is negatively regulated by Rim101p, Efg1p, Ssn6p; alkaline downregulated; predicted signal sequence, O-glycosylation; no GPI anchor predicted	0.666			orf19.756	SAP7	Member of the secreted aspartyl proteinase family; expression detected during human oral infection; regulated by Ssn6p; role in murine intravenous infection; induced during, but not required for, murine vaginal infection	0.888
orf19.7219	FTR1	High-affinity iron permease (ferric citrate, ferrioxamines E or B, transferrin); required for mouse virulence, low-iron growth; iron, amphotericin B, caspofungin, ciclopirox, Hog1p regulated; complements S. cerevisiae ftr1 iron transport	0.666			orf19.4322	DAP2	Protein described as dipeptidyl aminopeptidase; transcriptionally regulated during macrophage response	0.886
orf19.1955	orf19.1955	Predicted ORF in Assemblies 19, 20 and 21	0.665			orf19.4318	MIG1	Transcriptional repressor; regulates genes for utilization of carbon sources; Tup1p-dependent and -independent functions; upregulated in biofilm; hyphal downregulated; caspofungin repressed; functional homolog of S. cerevisiae Mig1p	0.886
orf19.1956	orf19.1956	Predicted ORF in Assemblies 19, 20 and 21	0.665			orf19.4320	orf19.4320	Predicted ORF in Assemblies 19, 20 and 21; possibly spurious ORF (Annotation Working Group prediction)	0.886
orf19.2654	RMS1	Protein induced during the mating process; possibly an essential gene, disruptants not obtained by UAU1 method	0.662			orf19.5902	RAS2	Protein similar to S. cerevisiae Ras2p, which activates adenylate cyclase and is involved in pseudohyphal growth of S. cerevisiae; transposon mutation affects filamentous growth	0.884
orf19.1543	OPI1	Functional homolog of S. cerevisiae Opi1p, which is a transcriptional repressor of INO1 involved in inositol biosynthesis; has leucine zipper and putative Opi1-Sin3 interaction domain; interacts with ScSin3p, but not CaSin3p	0.652			orf19.5903	RAX1	Protein described as having a possible role in bud site selection; hyphal-induced expression	0.884
orf19.1544	orf19.1544	Predicted ORF in Assemblies 19, 20 and 21	0.652			orf19.3668	HGT2	Putative glucose transporter of the major facilitator superfamily; the C. albicans glucose transporter family comprises 20 members; 12 probable membrane-spanning segments; expressed in rich medium with 2% glucose	0.883
orf19.5328	GCN1	Protein not essential for viability; similar to S. cerevisiae Gcn1p, which is a regulator of the protein kinase Gcn2p involved in translation initiation	0.651			orf19.4943	PSA2	Predicted ORF in Assemblies 19, 20 and 21; macrophage-downregulated gene	0.883
orf19.450	orf19.450	Predicted ORF in Assemblies 19, 20 and 21	0.643			orf19.4056	BRG1	Putative DNA-binding transcription factor; similar to S. cerevisiae Gat2p; transposon mutation affects filamentous growth	0.879
orf19.7380	orf19.7380	Predicted ORF in Assemblies 19, 20 and 21	0.641			orf19.1277	orf19.1277	Predicted ORF in Assemblies 19, 20 and 21; repressed by Rgt1p	0.879
orf19.7381	ZCF37	Predicted zinc-finger protein of unknown function; null mutant displays sensitivity to 5-fluorocytosine and to lithium chloride	0.641			orf19.6983	orf19.6983	Predicted ORF in Assemblies 19, 20 and 21; repressed by nitric oxide	0.864
orf19.4505	ADH3	Expression is regulated upon white-opaque switching; induced by nitric oxide in yhb1 mutant	0.611			orf19.5844	orf19.5844	Predicted ORF in Assemblies 19, 20 and 21	0.858
orf19.1906	orf19.1906	Predicted ORF in Assemblies 19, 20 and 21	0.6			orf19.6817	FCR1	Putative zinc cluster transcription factor; negative regulator of fluconazole, ketoconazole, brefeldin A resistance; transposon mutation affects filamentous growth; partially suppresses S. cerevisiae pdr1 pdr3 mutant fluconazole sensitivity	0.857
orf19.1907	EMC9	Protein not essential for viability, induced during the mating process	0.6			orf19.4942	orf19.4942	Predicted ORF in Assemblies 19, 20 and 21	0.854
orf19.6264	orf19.6264	Predicted ORF in Assemblies 19, 20 and 21	0.6			orf19.4941	TYE7	Putative bHLH (basic region, helix-loop-helix) transcription factor; hyphally regulated via Cph1p, Cyr1p; flucytosine, Hog1p induced; amphotericin B, caspofungin repressed; downregulated in azole-resistant strain overexpressing MDR1	0.854
orf19.6264.3	orf19.6264.3	ORF Predicted by Annotation Working Group	0.6			orf19.5311	orf19.5311	Predicted ORF in Assemblies 19, 20 and 21	0.835
orf19.1344	orf19.1344	Predicted ORF in Assemblies 19, 20 and 21; fluconazole-induced	0.58			orf19.1944	GPR1	Putative G-protein-coupled receptor of plasma membrane; required for wild-type hyphal growth; acts in cAMP-PKA pathway; reports differ on role in cAMP-mediated glucose signaling; Gpr1p C terminus binds Gpa2p; regulates HWP1 and ECE1	0.83
orf19.1345	LIP8	Secreted lipase, member of a differentially expressed lipase gene family with possible roles in nutrition and/or in creating an acidic microenvironment; LIP5 and LIP8 are expressed at all stages of both mucosal and systemic infection	0.58			orf19.5305	RHD3	Putative GPI-anchored protein that localizes to the cell wall; transcription is decreased upon yeast-hyphal switch; transcriptionally regulated by iron; expression greater in high iron	0.83
						orf19.1585	ZRT2	Protein described as predicted zinc transporter; ciclopirox olamine, fluconazole, or alkaline downregulated; transcriptionally induced by interaction with macrophage; amphotericin B induced	0.828
						orf19.6984	orf19.6984	Predicted ORF in Assemblies 19, 20 and 21	0.816
						orf19.868	orf19.868	Transcription is specific to white cell type	0.813
						orf19.867	orf19.867	Predicted ORF in Assemblies 19, 20 and 21	0.813
						orf19.1189	orf19.1189	Predicted ORF in Assemblies 19, 20 and 21; transcription regulated upon yeast-hyphal switch	0.812
						orf19.1832	FCY23	Putative transporter; Gcn4p-regulated; more similar to S. cerevisiae Tpn1p, which is a vitamin B6 transporter, than to purine-cytosine permeases	0.811
						orf19.1830	orf19.1830	Predicted ORF in Assemblies 19, 20 and 21	0.811
						orf19.3434	orf19.3434	Predicted ORF in Assemblies 19, 20 and 21	0.803
						orf19.3433	OYE23	Putative NAPDH dehydrogenase; induced by nitric oxide, benomyl; oxidative stress-induced via Cap1p; fungal-specific (no human or murine homolog)	0.803
						orf19.5300	orf19.5300	Predicted ORF in Assemblies 19, 20 and 21; caspofungin induced	0.802
						orf19.849	orf19.849	Predicted ORF in Assemblies 19, 20 and 21	0.8
						orf19.3793	orf19.3793	Predicted ORF in Assemblies 19, 20 and 21; regulated by Nrg1p; greater mRNA abundance observed in a cyr1 or ras1 homozygous null mutant than in wild type; possibly spurious ORF (Annotation Working Group prediction)	0.799
						orf19.7250	orf19.7250	Predicted ORF in Assemblies 19, 20 and 21	0.791
						orf19.7247	RIM101	Transcription factor involved in alkaline pH response; required for alkaline-induced hyphal growth; role in virulence in mouse systemic infection; activated by C-terminal proteolytic cleavage; mediates both positive and negative regulation	0.791
						orf19.1486	orf19.1486	Predicted ORF in Assemblies 19, 20 and 21; possibly spurious ORF (Annotation Working Group prediction)	0.785
						orf19.1106	orf19.1106	Predicted ORF in Assemblies 19, 20 and 21; fluconazole-induced	0.784
						orf19.2332	orf19.2332	Predicted ORF in Assemblies 19, 20 and 21	0.781
						orf19.2333	orf19.2333	Predicted ORF in Assemblies 19, 20 and 21	0.781
						orf19.5233	orf19.5233	Predicted ORF in Assemblies 19, 20 and 21	0.781
						orf19.3209	FGR42	Protein lacking an ortholog in S. cerevisiae; transposon mutation affects filamentous growth	0.779
						orf19.2023	HGT7	Putative glucose transporter, major facilitator superfamily; glucose-, fluconazole-, Snf3p-induced, expressed at high glucose; upregulated in biofilm; C. albicans glucose transporter family comprises 20 members; 12 TM regions predicted	0.779
						orf19.1287	orf19.1287	Predicted ORF in Assemblies 19, 20 and 21; possibly spurious ORF (Annotation Working Group prediction)	0.779
						orf19.2724	orf19.2724	Predicted ORF in Assemblies 19, 20 and 21	0.775
						orf19.344	orf19.344	Predicted ORF in Assemblies 19, 20 and 21; increased transcription is observed upon fluphenazine treatment or in an azole-resistant strain that overexpresses CDR1 and CDR2; possibly transcriptionally regulated by Tac1p; possibly spurious ORF (Annotation Working Group prediction)	0.767
						orf19.345	orf19.345	Predicted ORF in Assemblies 19, 20 and 21	0.767
						orf19.5465	orf19.5465	Predicted ORF in Assemblies 19, 20 and 21	0.766
						orf19.5924	orf19.5924	Predicted zinc-finger protein of unknown function	0.758
						orf19.2767	PGA59	Putative GPI-anchored protein of unknown function; shows colony morphology-related gene regulation by Ssn6p	0.757
						orf19.570	IFF8	Putative GPI-anchored protein of unknown function; decreased transcription is observed in an azole-resistant strain that overexpresses MDR1	0.749
						orf19.568	SPE2	Predicted ORF in Assemblies 19, 20 and 21; possibly adherence-induced	0.749
						orf19.6805	orf19.6805	Predicted ORF in Assemblies 19, 20 and 21	0.747
						orf19.342	BMT7	Predicted ORF in Assemblies 19, 20 and 21; decreased transcription is observed in an azole-resistant strain that overexpresses CDR1 and CDR2; possibly spurious ORF (Annotation Working Group prediction)	0.746
						orf19.6973	orf19.6973	Predicted ORF in Assemblies 19, 20 and 21; regulated by Gcn2p and Gcn4p	0.745
						orf19.750	orf19.750	Predicted ORF in Assemblies 19, 20 and 21; possibly spurious ORF (Annotation Working Group prediction)	0.743
						orf19.1716	URA3	Orotidine-5'-phosphate decarboxylase, enzyme of pyrimidine biosynthesis; gene used as a molecular genetic marker, but decreased expression when integrated at ectopic chromosomal locations can cause defects in hyphal growth and virulence	0.743
						orf19.3133	GUT2	Predicted ORF in Assemblies 19, 20 and 21; Plc1p-regulated	0.736
						orf19.3134	orf19.3134	Predicted ORF in Assemblies 19, 20 and 21	0.736
						orf19.3135	orf19.3135	Predicted ORF in Assemblies 19, 20 and 21	0.736
						orf19.6818	orf19.6818	Predicted ORF in Assemblies 19, 20 and 21	0.736
						orf19.4456	GAP4	Putative amino acid permease; hyphal induced; regulated by Gcn2p and Gcn4p; shows colony morphology-related gene regulation by Ssn6p; detected at plasma membrane of yeast-form and germ tube by mass spectrometry	0.727
						orf19.7561	DEF1	Transcription is induced upon filamentous growth; induced by increasing cell density, regulated by tyrosol; hyphally regulated via Cph1p; fluconazole-induced	0.722
						orf19.6773	ECM29	Protein similar to S. cerevisiae Ecm29p; transposon mutation affects filamentous growth	0.722
						orf19.2881	MNN4	Protein required for normal mannosylphosphorylation of oligosaccharides linked to cell wall proteins, not required for virulence or kidney colonization in mouse systemic infection or for normal interaction with macrophages	0.722
						orf19.2882	XUT1	Putative high-affinity, high-capacity xanthine-uric acid/H+ symporter; similar to A. nidulans UapA; member of the Nucleobase-Ascorbate Transporter/Nucleobase-Cation Symporter (NAT/NCS2) family	0.722
						orf19.4309	GRP2	Similar to S. cerevisiae Gre2p (methylglyoxal reductase); antigenic in human; regulation associated with azole resistance; induced in core stress response or by oxidative stress (via Cap1p), fluphenazine, benomyl, or fluconazole (long term)	0.719
						orf19.4311	YNK1	Nucleoside diphosphate kinase	0.719
						orf19.4438	RME1	Protein similar to S. cerevisiae meiotic regulator Rme1p; white-specific transcription; upregulation correlates with clinical development of fluconazole resistance; transcription is not regulated during rat oral infection	0.716
						orf19.4463	orf19.4463	Predicted ORF in Assemblies 19, 20 and 21	0.705
						orf19.3971	orf19.3971	Predicted ORF in Assemblies 19, 20 and 21	0.703
						orf19.4211	FET3	Multicopper oxidase; required for growth under low-iron conditions; null mutant shows decreased prostaglandin E2 production; functional homolog of S. cerevisiae Fet3p; ketoconazole, caspofungin, amphotericin B repressed	0.699
						orf19.4210	orf19.4210	Predicted ORF in Assemblies 19, 20 and 21	0.699
						orf19.1959	orf19.1959	Predicted ORF in Assemblies 19, 20 and 21	0.695
						orf19.4439.1	orf19.4439.1	ORF Predicted by Annotation Working Group	0.693
						orf19.2623	ECM22	Putative transcription factor with zinc cluster DNA-binding motif	0.692
						orf19.1490	MSB2	Protein of unknown function; transcription is negatively regulated by Rim101p	0.685
						orf19.1488	orf19.1488	Predicted ORF in Assemblies 19, 20 and 21; possibly spurious ORF (Annotation Working Group prediction)	0.685
						orf19.6091	RIM8	Protein involved in the pH response pathway; required for activation of the transcription factor Rim101p and for alkaline pH-induced hyphal growth; shows colony morphology-related gene regulation by Ssn6p	0.682
						orf19.1793	orf19.1793	Protein not essential for viability	0.678
						orf19.4461	orf19.4461	Predicted ORF in Assemblies 19, 20 and 21	0.678
						orf19.5307	JEN2	Protein described as carboxylic acid transporter; induced by Rgt1p	0.675
						orf19.5308	orf19.5308	Predicted ORF in Assemblies 19, 20 and 21; induced by Rgt1p	0.675
						orf19.1843	ALG6	Putative glucosyltransferase involved in cell wall mannan biosynthesis; transcription is elevated in chk1, nik1, and sln1 homozygous null mutants; repressed by nitric oxide	0.674
						orf19.1842	orf19.1842	Predicted ORF in Assemblies 19, 20 and 21	0.674
						orf19.5843	orf19.5843	Predicted ORF in Assemblies 19, 20 and 21; Plc1p-regulated; greater mRNA abundance observed in a cyr1 homozygous null mutant than in wild type; possibly spurious ORF (Annotation Working Group prediction)	0.673
						orf19.3336	orf19.3336	Predicted ORF in Assemblies 19, 20 and 21; possibly spurious ORF (Annotation Working Group prediction)	0.669
						orf19.3618	YWP1	Protein with suggested role in dispersal in host; mutation causes increased adhesion and biofilm formation; putative GPI-anchor; cell wall and secreted; has stable propeptide; regulated by growth phase, phosphate, Ssk1p, Ssn6p, Efg1p, Efh1p	0.666
						orf19.4555	ALS4	ALS family protein; role in adhesion and wild-type germ tube induction; growth and temperature regulated; expressed during infection of human buccal epithelial cells; down-regulated upon vaginal contact; putative GPI-anchored	0.661
						orf19.2531	CSP37	Plasma membrane, hyphal cell wall protein; role in progression of murine systemic infection; predicted P-loop, divalent cation binding, N-glycosylation sites; expressed in yeast and hyphae; hyphal downregulated; lacks S. cerevisiae homolog	0.661
						orf19.2529.1	orf19.2529.1	Predicted ORF in Assemblies 21	0.661
						orf19.3868	orf19.3868	Predicted ORF in Assemblies 19, 20 and 21	0.661
						orf19.5537	orf19.5537	Predicted ORF in Assemblies 19, 20 and 21	0.659
						orf19.5539	orf19.5539	Predicted ORF in Assemblies 19, 20 and 21	0.659
						orf19.2124	orf19.2124	Predicted ORF in Assemblies 19, 20 and 21	0.655
						orf19.2125	orf19.2125	Predicted ORF in Assemblies 19, 20 and 21	0.655
						orf19.533	orf19.533	Predicted ORF in Assemblies 19, 20 and 21	0.655
						orf19.4527	HGT1	High-affinity glucose transporter, member of major facilitator superfamily; transcription induced by progesterone and by drugs including chloramphenicol and benomyl; likely essential for growth, based on an insertional mutagenesis strategy	0.654
						orf19.1604	orf19.1604	Predicted ORF in Assemblies 19, 20 and 21; Gal4p-like DNA-binding domain	0.653
						orf19.5026	orf19.5026	Putative transcription factor with zinc finger DNA-binding motif	0.653
						orf19.1313	CDR3	Transporter of the Pdrp/Cdrp family of the ATP-binding cassette	0.651
						orf19.1311	SPO75	Similar to S. cerevisiae sporulation protein; fungal-specific	0.651
						orf19.7027	orf19.7027	Predicted ORF in Assemblies 19, 20 and 21	0.644
						orf19.97	CAN1	Amino acid permease, transports basic amino acids; complements lysine transport mutation; contains 10 predicted transmembrane regions and 3 predicted N-glycosylation sites; transcriptionally induced upon phagocytosis by macrophage	0.643
						orf19.96	TOP1	DNA topoisomerase I; required for wild-type growth and for wild-type mouse virulence; sensitive to camptothecin; induced upon adherence to polystyrene	0.643
						orf19.2178.1	orf19.2178.1	Predicted ORF in Assembly 21	0.642
						orf19.2179	SIT1	Transporter of ferrichrome siderophores, but not ferrioxamine B; required for wild-type invasion of human epithelial cells in vitro, but not for wild-type systemic virulence in mouse; transcription regulated by iron, Sfu1p, Rfg1p, Tup1p	0.642
						orf19.2653	orf19.2653	Protein not essential for viability	0.637
						orf19.2652	TEF4	Putative translation elongation factor; genes encoding ribosomal subunits, translation factors, and tRNA synthetases are downregulated upon phagocytosis by murine macrophage	0.637
						orf19.1960	CLN3	G1 cyclin; depletion causes abolished budding and hyphal growth defects; likely to be essential; farnesol regulated, upregulated in biofilm; functional in S. cerevisiae; similar to S. cerevisiae Cln3p, which is a G1-specific cyclin	0.634
						orf19.1066	orf19.1066	Predicted ORF in Assemblies 19, 20 and 21	0.634
						orf19.5760	IHD1	Putative GPI-anchored protein of unknown function; alkaline upregulated; greater transcription in hyphal form than yeast form; regulated by Nrg1p, Rfg1p, Tup1p; regulated by Tsa1p, Tsa1Bp in minimal media at 37; not essential for viability	0.632
						orf19.6487	orf19.6487	Predicted ORF in Assemblies 19, 20 and 21	0.63
						orf19.6937	PTR2	Putative oligopeptide transporter; regulated by Stp2p and Stp3p; transcriptionally induced upon phagocytosis by macrophage; downregulated by Rim101p at pH 8	0.623
						orf19.2929	GSC1	Subunit of beta-1,3-glucan synthase; essential; gsc1 allele determines resistance/sensitivity to echinocandin antifungals; 16 predicted membrane-spanning regions; mRNA abundance declines after yeast-to-hyphal transition; fungal-specific	0.622
						orf19.5303	PGA30	Putative GPI-anchored protein of unknown function	0.622
						orf19.1069	RPN4	DNA binding protein with Cys2-His2 zinc-finger; putative regulator of proteasome genes; DNA recognition sequence	0.622
						orf19.5636	RBT5	GPI-anchored cell wall protein; has CRoW motif, not required for filamentous growth; expression is regulated by Rfg1p, Rim101p; repressed by Sfu1p, Hog1p, Tup1p; induced by serum, iron, alkaline pH, ketoconazole, or ciclopirox olamine	0.621
						orf19.1721	NCE103	Carbonic anhydrase involved in the conversion of carbon dioxide to bicarbonate; essential for pathogenesis in host niches with limited CO2; induced upon biofilm formation	0.614
						orf19.1720	orf19.1720	Predicted ORF in Assemblies 19, 20 and 21	0.614
						orf19.4869	SFU1	Transcriptional regulator of iron-responsive genes; represses some iron utilization genes when iron is present; not required for wild-type hyphal growth; has two GATA1-like zinc fingers separated by Cys-rich iron-sensing region	0.612
						orf19.4867	SWE1	Functional homolog of S. cerevisiae Swe1p; mutant cells are small, rounded, and sometimes binucleate; not required for filamentous growth; transcription is repressed in response to alpha pheromone in SpiderM medium	0.612
						orf19.3670	GAL1	Galactokinase; transcription regulated by galactose; transcription regulated by Mig1p and Tup1p; not required for systemic mouse virulence; farnesol-downregulated in biofilm; fluconazole-induced	0.611
						orf19.3672	GAL10	UDP-glucose 4-epimerase, required for galactose utilization; mutant shows cell wall defects and increased filamentation; fluconazole-induced	0.611
						orf19.4553	orf19.4553	Predicted ORF in Assemblies 19, 20 and 21	0.607
						orf19.77.1	orf19.77.1	ORF Predicted by Annotation Working Group	0.607
						orf19.6982	orf19.6982	Predicted ORF in Assemblies 19, 20 and 21	0.605
						orf19.535	RBR1	Glycosylphosphatidylinositol	0.602
						orf19.84	CAN3	Predicted ORF in Assemblies 19, 20 and 21; expression is regulated upon white-opaque switching	0.6
						orf19.85	GPX2	Similar to glutathione peroxidase; expression greater in high iron; alkaline upregulated by Rim101p; transcriptionally induced by alpha factor or interaction with macrophage; regulated by Efg1p; caspofungin repressed	0.6
						orf19.255	orf19.255	Predicted zinc-cluster protein of unknown function; possibly transcriptionally regulated upon hyphal formation; intron in 5'-UTR	0.6
						orf19.258	orf19.258	Predicted ORF in Assemblies 19, 20 and 21	0.6
						orf19.4321	orf19.4321	Predicted ORF in Assemblies 19, 20 and 21	0.6
						orf19.4818	orf19.4818	Predicted ORF in Assemblies 19, 20 and 21	0.6
						orf19.405	VCX1	Putative H+/Ca2+ antiporter; fungal-specific	0.592
						orf19.6548	ISU1	Similar to NifU; possible role in iron-sulfur cluster biogenesis; transcriptionally regulated by iron; expression greater in low iron	0.59
						orf19.6544	LPI9	Predicted ORF in Assemblies 19, 20 and 21	0.59
						orf19.3981	MAL31	Alkaline upregulated	0.59
						orf19.2892	orf19.2892	Predicted ORF in Assemblies 19, 20 and 21	0.59
						orf19.3982	orf19.3982	Maltase; induced during growth on sucrose; transcription is induced in response to alpha pheromone in SpiderM medium	0.59
						orf19.6547	orf19.6547	Predicted ORF in Assemblies 19, 20 and 21	0.59
						orf19.5383	PMA1	Plasma membrane H(+)-ATPase; highly expressed, comprising 20-40% of total plasma membrane protein; abundance increases at stationary phase transition; fluconazole induced; caspofungin repressed	0.59
						orf19.5854	SBP1	Protein described as similar to RNA binding proteins; downregulated upon adherence to polystyrene	0.59
						orf19.6311	orf19.6311	Predicted ORF in Assemblies 19, 20 and 21	0.585
						orf19.6798	SSN6	Functional homolog of S. cerevisiae Cyc8p/Ssn6p; Ssn6p and Tup1p regulate distinct sets of genes; hyphal growth regulator; overexpression or mutation causes avirulence in mouse IV infection; TPR motifs; repressed during hyphal growth	0.584
						orf19.6782	BMT1	Predicted ORF in Assemblies 19, 20 and 21	0.58
						orf19.6070	ENA2	Described as sodium transporter; transcription is upregulated in response to treatment with ciclopirox olamine; alkaline upregulated by Rim101p; repressed upon high-level peroxide stress	0.58
						orf19.5753	HGT10	Putative glucose transporter of the major facilitator superfamily; the C. albicans glucose transporter family comprises 20 members; induced by osmotic stress, at low glucose in rich media, during cell wall regeneration; 12 membrane spans	0.58
						orf19.5447	HGT19	Putative glucose/myo-inositol transporter of major facilitator superfamily; 12 transmembrane segments, extended N terminus; expressed in rich medium, 2% glucose; phagocytosis-induced; C. albicans glucose transporter family has 20 members	0.58
						orf19.5449	orf19.5449	Predicted ORF in Assemblies 19, 20 and 21	0.58
						orf19.6071	orf19.6071	Predicted ORF in Assemblies 19, 20 and 21	0.58
						orf19.86	orf19.86	Protein described as glutathione peroxidase; macrophage-downregulated gene	0.58
						orf19.3708	SAP2	Major secreted aspartyl proteinase; roles in use of protein as nitrogen source, virulence in mouse, rat, guinea pig, human vaginal epithelium; immunoprotective; allele-specific function; regulated by growth, albumin, drugs, white cell-type	0.58
						orf19.5585	SAP5	Secreted aspartyl proteinase; sap4 sap5 sap6 triple mutant has defects in virulence and utilization of protein as nitrogen source; expressed in mucosal & systemic infections, oral carriage; absent from less virulent species, C. dubliniensis	0.58
						orf19.3707	YHB1	Nitric oxide dioxygenase; acts in nitric oxide scavenging/detoxification; role in virulence in mouse; not essential for viability; similar to S. cerevisiae Yhb1p; transcription activated by NO, macrophage interaction; hyphal downregulated	0.58
